# Supplementary material for: Altered Gut Microbiota Composition in Subjects Infected With Clonorchis sinensis
Source: Front Microbiol. 2018 Sep 28;9:2292. doi: 10.3389/fmicb.2018.02292 (PMC6172334; doi:10.3389/fmicb.2018.02292)
Supplement: TABLE S2 — Sequences and modified OTUs of 89 fecal samples. [file Table_2.XLSX]

## Sheet: Sheet1
Table S2 Sequences and modified OTUs of 89 fecal samples
Sample ID	Valid sequences	High quality sequences	Modified OTUs	Groups
MJ082	45686	31545	1052	EN1
TP054	43013	29524	736	EN1
XZ012	31524	22561	707	EN1
XZ030	60524	41658	931	EN1
XZ008	37420	29568	735	EN1
MJ034	57724	38492	1025	EN1
XZ038	58160	39970	1042	EN1
XZ064	55074	50625	528	EN1
XZ088	40781	32433	620	EN1
XZ101	43039	27227	878	EN1
MJ074	33916	27397	498	EN1
MJ076	39465	26727	1110	EN1
MJ084	47862	29141	1055	EN1
MJ093	49564	30420	896	EN1
TP010	40814	27320	752	EN1
TP019	38187	32645	669	EN1
TP069	37887	24911	713	EN1
TP089	48075	33405	1118	EN1
XQ152	34270	23045	787	EN1
MJ017	49531	38568	698	EN1
MJ031	62234	44481	1033	EN1
XZ029	62403	62403	963	EN1
XZ058	33212	23546	603	EN1
XZ060	62602	43464	886	EN1
XZ071	61586	42909	929	EN1
MJ043	38111	27968	858	EN1
MJ055	46427	27310	985	EN1
MJ103	37739	23252	941	EN1
TP020	30208	24734	517	EN1
TP090	46445	28753	1033	EN1
XQ153	27679	19152	535	EN1
XZ113	64972	43032	1274	EN1
XZ003	39574	35107	445	EN1
XZ005	42657	34445	732	EN1
XZ043	54847	38384	821	EP1
JJ081	50348	42301	537	EP1
MJ077	57926	40014	862	EP1
TP051	61221	45364	858	EP1
TP055	42486	32054	784	EP1
TP042	45061	34695	654	EP1
JJ156	49253	43091	752	EP1
XZ056	56212	42981	754	EP1
TP041	58376	39141	850	EP1
JJ064	49490	33240	717	EP1
JJ070	60287	38296	1027	EP1
TP053	59738	38012	1177	EP1
TP035	52480	52480	1024	EP1
TP074	49761	49761	727	EP1
JJ056	49180	33748	1071	EP1
JJ157	52815	35747	1084	EP1
TP070	43916	32950	790	EP1
JJ181	42731	29622	886	EP1
JJ007	55840	37968	523	EP1
JJ146	44927	35796	372	EP1
XQ137	73420	56351	1340	EP1
TP052	52840	36273	1014	EP1
XQ143	59715	40538	959	EP1
JJ042	60250	42094	1101	EP1
TP075	68846	49183	1140	EP1
JJ033	70223	62543	988	EP1
JJ153	53829	41272	710	EP1
XZ047	50508	33922	1025	EP1
TP036	48463	30211	818	EP1
TP087	54088	33157	1068	EP1
TP123	66993	40823	1044	EP1
TP079	51436	44033	432	EP1
JJ178	59668	39425	1274	EP1
JJ147	60198	43940	949	EP1
XZ140	52736	39004	781	EP1
TP086	61054	43464	893	EP1
JJ008	45453	34631	618	EP1
JJ074	51180	32471	1080	EP1
MJ073	46138	29943	691	EN2
XQ144	30623	25480	491	EN2
XQ162	35685	25507	743	EN2
MJ027	53233	36206	989	EN2
XZ095	40069	29589	737	EN2
MJ039	41482	29248	806	EN2
MJ099	45004	29872	944	EN2
MJ107	52567	33531	1099	EN2
JJ061	53436	47500	598	EP2
JJ062	49707	33825	768	EP2
JJ171	30020	20891	811	EP2
JJ105	51087	34799	905	EP2
JJ151	46274	38861	740	EP2
JJ162	43372	37931	560	EP2
JJ060	42516	33784	691	EP2
TP034	46040	31238	994	EP2
JJ003	53545	35163	1160	EP2
