# Supplementary material for: Altered Gut Microbiota Composition in Subjects Infected With Clonorchis sinensis
Source: Front Microbiol. 2018 Sep 28;9:2292. doi: 10.3389/fmicb.2018.02292 (PMC6172334; doi:10.3389/fmicb.2018.02292)
Supplement: TABLE S3 — Modified OTU table at 97% identity. [file Table_3.XLSX]

## Sheet: Sheet1
Table S3 Modified OTU table at 97% identity.
#OTU ID	MJ017	MJ027	MJ031	MJ034	XZ113	XZ029	XZ030	XZ038	XZ058	XZ060	XZ064	XZ071	XZ088	XZ095	XZ101	MJ039	MJ043	MJ055	MJ073	MJ074	MJ076	MJ082	MJ084	MJ093	MJ099	MJ103	MJ107	TP010	TP019	TP020	TP054	TP069	TP089	TP090	XQ144	XQ152	XQ153	XQ162	XZ003	XZ005	XZ008	XZ012	JJ153	XZ043	JJ105	TP041	XZ047	JJ064	JJ151
otu54498	3390	13025	137	92	1133	129	250	78	2	253	131	192	375	4039	477	84	2	371	4929	8726	399	203	56	169	506	4	1189	12	5902	9307	1088	1399	2458	13	15886	3119	4253	6152	2649	135	43	29	14336	6587	4574	3722	184	147	140
otu24883	9	1090	10796	384	1381	2442	2867	6118	346	7941	627	3212	14	3174	17	8557	4110	1105	1	0	210	30	1025	647	1062	1180	2043	52	3087	4	0	1	9072	351	5	261	818	3291	3	548	11212	486	39	127	1	46	2112	157	1131
otu54344	26	1779	21	2521	4025	7	11	1149	0	4117	453	6	7756	5	0	1676	0	0	2834	28	654	182	752	3289	1592	9	4342	4278	160	4	1	0	739	2756	13	0	1418	6	0	1431	6	5832	83	152	3	1	2755	3	166
otu28232	2592	268	1617	1899	1852	2494	1572	543	2513	244	1771	1198	2162	748	1442	1307	585	781	171	856	916	1115	283	134	117	733	763	2841	1512	950	940	766	284	526	99	579	158	1400	7855	541	2809	465	669	1893	2605	2328	574	3053	514
otu45968	99	881	792	163	1462	338	366	3105	4003	236	2508	158	39	33	90	1383	464	1148	659	38	561	1047	1148	372	424	1944	2387	701	596	1005	2031	1719	1726	1320	21	459	29	61	23	459	1192	427	1369	104	20	16	1551	427	4629
otu29844	1200	33	51	2086	3552	735	62	73	71	1446	62	2312	535	778	2100	3	198	358	54	3577	125	2278	374	1344	847	459	255	21	1917	4231	71	511	1639	641	570	92	11	44	3280	464	1230	158	352	110	381	664	1433	344	103
otu18043	238	84	95	155	894	11	10	16	10	506	109	26	6	125	20	363	46	331	86	806	56	1162	478	1131	1508	27	29	1240	1463	72	5	2117	1561	72	83	1	13	0	7363	17	1288	53	101	24	457	1763	11	4	64
otu55595	1387	149	367	5	40	2527	2731	9	1	3147	227	2487	5541	828	262	2142	4286	775	1	0	4221	700	4	1869	625	1215	8	9	2	132	146	0	3	64	683	176	1742	1098	1885	3	1	30	5	4	25	73	2	2840	277
otu18423	387	9	333	91	61	228	105	53	15	44	18071	136	710	30	35	30	513	16	2	74	48	60	36	24	22	7	8	19	2877	24	11	15	9	11	16	2	3	42	503	371	71	67	23	107	8	47	41	94	5126
otu55575	9	664	1420	2133	1187	216	326	807	108	10	244	35	395	29	107	595	1356	486	907	2	1149	5077	686	190	1955	1083	291	381	62	2	1	253	83	657	10	854	12	82	89	859	92	203	13	37	33	487	4336	36	6522
otu10615	219	318	8	3	28	13	5	20	333	257	0	76	1	6	496	8	1	36	125	338	6	7	93	2	3	12	3427	1091	1138	8	90	86	49	8	7	2177	251	270	17	75	257	14	57	9	2355	2	6	14	892
otu45466	451	212	653	51	84	1785	2118	90	3767	70	729	2194	38	5830	2474	257	362	1749	217	3035	1840	909	35	90	29	491	4	2836	88	188	2983	1213	179	1554	45	491	11	497	374	9	76	217	5920	891	248	768	9	797	529
otu52623	6	57	2615	160	1127	2	0	463	252	745	218	2	1	1217	0	63	618	477	133	48	730	187	201	133	100	433	642	2	1208	165	433	0	1100	1241	5	779	181	253	1	258	230	259	5	18	1265	4285	1008	43	115
otu25001	1	0	1	3977	294	5	6	6206	3	0	0	1	1	0	11	0	89	1	17	0	27	5	2275	1	2103	2	83	0	259	1	0	1	0	0	0	0	0	0	0	9	34	0	6	34	33	1	66	0	62
otu63143	2949	48	28	3	15	885	648	25	58	8	18	702	270	1040	380	18	10	69	11	221	68	838	3	0	39	2	117	525	245	10	263	978	22	7	383	128	20	31	1073	1	10	31	2787	884	681	2280	10	916	205
otu21159	2951	167	2997	136	109	3	0	571	389	1876	1	0	0	0	0	119	375	363	26	1240	735	556	720	7	165	49	467	0	0	1854	1	107	347	83	529	212	0	1	1	113	201	190	21	1392	33	9	1187	3967	838
otu22234	603	119	659	155	142	2398	2448	313	2488	1026	3	2793	661	279	582	140	85	593	12	21	52	127	15	12	4	423	1643	0	413	0	0	0	675	594	204	75	294	110	84	767	453	578	45	90	318	4534	105	7	201
otu60659	0	146	549	1549	670	4	0	34	329	0	0	5	0	726	0	218	248	206	160	6	1013	100	686	129	2366	429	442	183	661	0	0	0	255	518	2	631	196	4	0	195	0	0	17	18	0	8	772	1972	77
otu28695	54	349	1435	65	92	4	1	1319	1	7	3	1	617	0	0	119	11	177	18	17	7	2	714	198	12	750	596	57	20	1	525	2	172	290	23	40	0	17	0	0	0	723	6	1073	2	0	92	2221	1
otu13332	0	4	0	5	350	1	0	4	0	0	0	0	0	0	2541	20	1	555	6298	1	40	2225	0	0	1881	67	0	0	13	0	1	561	0	0	0	0	4	0	0	0	0	0	1	1	1	23	2	0	2156
otu31732	3466	592	61	41	10	308	311	89	12	42	6	727	18	15	381	391	1	13	3	29	32	176	0	3	322	2324	159	103	214	2	89	1	79	4	62	27	1989	1769	174	725	89	50	3	22	65	34	45	105	8
otu59989	444	16	1160	120	288	398	417	198	578	366	423	245	533	167	755	10	33	166	33	30	36	81	164	1	40	110	194	797	219	169	574	25	40	27	19	18	11	92	109	330	172	472	171	92	4	99	3	3971	292
otu10322	2	232	1	33	16	3854	3152	91	72	1147	106	4801	34	0	0	0	33	118	57	21	4	0	1	16	9	138	56	2	30	2	0	0	47	19	0	49	154	2	0	257	110	467	1	3	0	1	34	0	0
otu31479	24	87	522	511	427	677	436	118	116	1236	272	246	389	336	131	32	138	128	69	33	98	34	214	413	20	53	160	958	277	31	1205	80	167	155	18	121	345	328	2	383	870	201	73	98	73	16	186	7	133
otu57727	303	133	31	104	175	67	21	186	236	17	1130	35	383	2	250	7	175	33	42	50	580	84	972	2	777	15	9	39	15	166	410	2	334	119	83	760	32	130	0	265	37	11	139	1458	367	58	1070	25	35
otu58060	229	22	102	138	69	651	483	107	121	891	2418	461	1298	0	113	25	43	165	14	15	220	728	26	2	55	254	367	19	315	30	584	0	274	70	233	223	77	529	48	1	53	55	1	184	631	1531	80	1	41
otu46924	161	188	699	63	644	924	667	23	43	25	148	373	30	133	112	228	798	0	416	9	54	16	41	996	12	268	253	79	1	6	434	376	299	732	51	196	181	149	0	9	122	143	55	13	16	135	29	1300	1489
otu68244	322	121	514	763	284	0	2	19	0	2086	122	1	46	42	38	1	186	643	15	143	42	96	87	2709	527	81	260	53	22	21	90	505	7	32	97	14	4	0	98	1785	17	28	690	15	45	74	20	16	235
otu61691	2	173	794	79	829	1001	604	51	123	272	67	562	0	62	641	191	142	173	12	0	272	72	347	22	23	130	704	0	566	194	0	97	241	113	6	200	55	158	0	45	89	1	150	33	54	4	103	20	1
otu35768	37	77	299	251	279	875	597	216	10	259	130	489	2	28	76	7	50	38	29	159	71	162	55	30	23	865	9	169	95	79	2	22	178	372	34	46	55	576	70	326	704	41	7	184	84	31	265	205	10
otu26154	2005	5	261	1	6	1	0	1	0	0	38	0	29	0	2	19	27	0	0	0	3	0	199	364	7	24	0	0	1	0	0	0	5	0	0	0	0	0	1	0	0	21	1	0	2935	22	0	68	1
otu42117	2	45	3	1	53	3572	2611	24	0	0	0	2277	0	0	3	42	16	78	3	0	359	56	135	2	0	15	27	1	455	16	0	1	264	148	0	50	2	52	0	0	0	0	2	336	133	2	13	51	0
otu48750	41	106	5	35	308	2410	1226	61	10	0	54	558	10	47	76	0	24	10	1	84	51	12	76	512	4	42	18	72	0	0	23	538	131	1	70	35	3	0	4	235	13	57	1	80	306	0	103	1702	47
otu35423	18	98	205	117	95	0	1	811	0	11	0	1	0	30	275	7	638	323	34	3	80	15	1047	4	81	31	74	7	37	2	33	1323	1	226	0	11	5	35	1	79	0	5	5	8	26	0	13	4	517
otu45307	49	18	37	69	19	283	168	36	2	153	13	201	102	14	146	11	10	4	2	91	78	95	49	3	8	47	76	31	16	42	9	59	19	19	202	182	24	109	18	20	18	4	28	653	102	35	44	21	8
otu15129	0	4	0	0	620	1	2	1223	0	0	2	0	0	0	0	846	28	0	0	0	0	1	922	0	0	0	0	0	0	0	0	0	0	150	0	0	0	0	0	66	0	0	26	0	2	0	1820	2	0
otu15300	25	74	46	351	237	208	121	82	0	261	430	132	2	270	260	55	113	35	27	0	374	142	60	36	99	34	2	56	303	11	138	0	102	172	2	40	31	101	10	124	217	214	14	676	234	5	1065	175	276
otu62527	0	0	3	0	2	485	535	31	0	805	37	589	30	242	22	200	213	40	2	0	326	35	1	906	168	78	0	1	3	18	0	0	0	158	100	9	173	144	279	0	0	0	3	3	0	1985	0	313	2
otu20378	0	77	431	498	264	0	1	116	17	454	1	1	391	61	1	150	160	0	23	0	228	73	36	16	58	74	53	133	342	385	60	0	97	52	21	46	51	1	545	112	177	35	4	11	243	1	584	6	129
otu41923	14	1	2	12	1	0	0	0	0	0	0	0	0	0	1	20	0	0	0	4	2	0	0	2	0	0	0	0	141	4	1	15	0	0	0	0	2	0	17	1249	1	3	4	3	0	44	0	0	0
otu47483	127	7	4	0	9	42	128	59	58	32	766	27	38	182	148	27	22	26	43	5	287	119	2	3	44	82	55	1	0	105	70	12	46	0	132	3	10	305	119	9	2	1	123	4267	19	372	3	145	151
otu28812	240	0	9	9	0	158	145	1	12	617	128	198	328	17	678	1	11	20	5	41	80	85	0	6	2	29	30	205	9	38	72	94	51	15	138	14	6	581	451	2	10	18	559	1574	213	506	13	37	19
otu69428	1	4	91	272	263	0	2	3	0	0	0	1	0	0	0	14	763	115	2263	0	21	2	0	183	0	113	3	0	0	0	0	0	72	5	1	0	0	0	0	0	19	0	3	2	0	30	0	2	2
otu38339	0	6	7	6	1	49	229	312	0	2	0	14	23	967	2	12	54	1	25	19	24	5	6	2	138	113	425	0	0	22	987	15	44	3	16	1	4	0	0	2	84	3	0	13	10	1	1	443	67
otu60868	1	113	983	76	57	0	1	11	0	0	0	0	1	0	0	1	87	1727	96	0	0	16	361	0	59	0	0	0	2	0	0	0	0	324	0	0	1	40	1	1015	0	1	4	1	0	5	8	18	751
otu42161	741	8	52	0	9	8	6	3	0	153	3	0	181	29	63	0	1	2	0	51	6	156	0	1	0	0	70	0	56	202	61	0	0	0	0	248	4	1	241	1	0	0	290	751	91	277	0	38	6
otu53549	690	12	42	125	56	259	126	57	21	84	47	332	201	90	78	47	15	35	5	123	179	134	19	39	37	11	41	73	186	198	18	23	20	7	48	38	8	122	168	24	46	6	21	41	36	72	33	94	19
otu54992	944	10	29	5	0	66	166	18	79	13	94	33	1446	34	254	0	7	75	4	11	6	695	1	4	0	35	423	16	1	4	229	186	15	3	45	4	2	44	67	3	5	2	473	1009	351	98	3	121	9
otu14639	4	0	0	0	0	33	26	743	214	1	30	752	2	0	3	618	0	0	1	7	5	28	26	292	38	540	6	4	47	1	4	0	2	20	0	1	3	18	4	2303	15	34	12	0	1	9	0	37	0
otu49978	9	2	4	4	0	120	56	7	2	18	90	44	482	274	16	0	0	9	0	163	19	5	0	31	2	1	0	426	64	0	65	7	2	2	30	0	36	190	566	2	0	1	515	68	153	968	4	18	3
otu21293	0	1157	43	65	3513	3	0	30	0	0	0	1	0	1	0	0	67	0	42	0	7	3	876	0	348	1	0	0	0	0	0	0	0	0	0	0	0	0	0	557	0	7	1	0	0	0	232	0	1
otu27592	12	0	0	0	16	0	0	19	951	0	2	0	640	107	0	1	19	37	0	675	9	6	0	0	0	0	7	2	0	1	10	57	1	0	28	27	2	0	3	3	0	0	1	25	37	1	0	327	0
otu2557	84	12	30	3	20	117	78	79	17	107	58	261	10	69	20	19	0	5	1	21	54	79	7	0	4	33	6	54	116	10	5	6	37	3	13	25	229	42	51	4369	50	198	8	53	27	118	50	33	12
otu28613	4237	869	7	4	3	59	54	17	11	5	5	134	1	7	21	14	1	2	1	17	18	5	2	0	0	23	4	17	22	1	112	4	4	0	27	0	169	13	1375	15	24	6	1	5	52	7	11	6	8
otu46002	40	0	20	4	1	11	11	3	1	5	1565	7	60	5	7	1	18	3	1	24	2	4	0	2	3	0	1	7	551	11	1	4	4	2	2	2	0	2	9	6	0	1	5	18	1	7	0	7	569
otu70229	2	0	0	211	48	0	0	454	0	0	2	1	0	0	0	104	0	0	0	0	10	5	454	59	31	55	0	1	7	0	0	0	136	0	0	0	0	0	0	869	0	0	0	1	0	2	155	1	3
otu67006	0	74	0	207	899	0	0	80	0	1	8	2	0	0	0	0	357	0	548	2	16	9	169	15	0	0	0	0	1	0	0	0	0	0	0	0	0	0	0	0	0	1815	1	0	0	7	3	0	1
otu59631	1	0	2	4	2	0	0	1	11	6	0	0	0	84	0	0	1	0	0	96	365	46	0	0	0	0	0	0	62	0	0	0	0	0	21	15	0	0	0	0	0	0	41	0	0	0	4	0	1
otu24838	0	18	204	67	25	0	0	298	0	1	0	0	0	0	0	14	0	86	2	7	33	9	7	19	91	0	6	0	8	0	0	298	6	374	1514	17	85	4	1	798	1	10	1	0	16	0	5	1	307
otu45747	0	25	1219	358	70	0	0	37	0	0	0	2	33	0	0	9	402	2	81	0	1	0	1	58	20	205	0	0	1	0	0	0	12	128	16	1	1	131	0	1	13	15	0	0	0	0	262	21	4
otu33098	1	319	503	14	68	117	166	7	0	0	191	58	0	0	2	0	576	214	458	0	198	17	0	217	2	0	0	0	0	0	0	0	25	74	0	78	0	0	0	18	0	46	1	3	203	1	4	10	0
otu56140	2	1420	10	49	1	0	1	0	0	0	3	0	0	0	86	0	42	694	14	0	1	0	106	19	9	62	0	0	0	0	0	0	51	7	0	0	0	0	1	0	462	7	0	0	16	0	23	0	7
otu29202	0	2	0	6	0	129	115	2	0	0	0	177	0	0	1	2120	0	0	0	2	4	0	0	0	2213	149	3	18	3	0	0	0	0	0	0	0	0	0	0	0	1	0	0	0	0	0	1	0	0
otu30933	27	1	16	8	4	7	7	5	1	3	983	13	46	7	2	3	18	1	0	27	4	5	1	1	3	1	1	2	407	6	0	1	0	1	0	0	0	4	10	14	0	4	11	15	3	3	4	6	298
otu66076	0	0	0	0	3	1	0	1	49	5	3	17	0	1	4	26	0	1	100	73	0	1	33	0	1	0	29	322	307	0	12	3	4	2	0	124	0	2	1	19	0	1	11	2	67	1	0	1	167
otu57789	0	0	134	210	167	1	0	3	0	0	293	0	74	30	0	0	22	386	1310	0	103	286	20	0	1	0	0	0	0	981	0	0	0	402	0	0	0	0	0	2	0	17	0	0	0	0	0	1	8
otu21604	1	19	0	175	184	0	0	50	49	3	23	0	0	59	0	18	36	54	2	0	53	20	30	7	41	37	15	40	224	132	0	0	159	58	37	94	40	412	1	87	39	30	0	1	68	0	187	1	1
otu29220	212	62	25	40	14	38	58	8	290	25	21	22	4	78	80	10	61	121	24	9	66	22	33	69	7	82	15	34	4	0	709	653	41	24	136	24	8	117	121	1	62	3	344	74	46	123	3	40	58
otu51904	2	30	0	32	73	223	119	9	0	0	0	109	0	0	0	1	8	48	3	0	70	32	39	11	4	8	0	0	14	30	0	0	0	0	0	29	7	17	0	466	0	18	0	3	180	0	55	1	66
otu56921	0	1	371	0	1	0	0	0	0	0	193	0	2	5	278	307	504	1	132	12	46	15	2	12	3	0	1	2	3	3	0	0	136	23	0	123	3	0	16	0	4	5	354	187	45	5	2	66	2
otu21713	362	6	21	73	21	141	65	34	11	50	31	187	89	56	44	20	10	9	7	53	109	82	14	16	18	2	16	49	92	120	12	18	11	5	37	24	2	62	87	17	20	6	8	34	20	53	26	61	9
otu41066	2	40	94	16	116	0	0	4	1	0	1	0	0	68	4	2	1	754	98	2	28	13	66	5	101	8	41	42	8	245	952	6	23	0	1	10	21	3	21	54	0	2	1	2	5	2	5	2	106
otu40237	38	1	4	11	4	11	3	0	0	6	1569	21	15	0	1	2	13	1	0	11	5	9	0	1	3	0	0	0	244	2	1	5	0	1	0	2	0	4	42	21	7	5	3	6	0	2	5	4	230
otu13927	100	281	50	0	0	1	0	0	0	0	10	3	8	0	46	37	22	26	7	2	23	31	0	0	0	2	8	0	0	3	50	0	17	2	315	11	0	0	0	0	2	7	154	38	2	2	8	11	1
otu55536	16	1	15	0	0	6	0	3	0	5	1664	14	37	3	3	2	20	3	0	3	4	6	2	1	3	0	0	3	197	2	1	1	1	0	1	1	0	1	38	26	3	3	2	7	1	2	3	1	240
otu57452	40	15	56	19	41	126	171	4	20	99	44	83	131	0	241	4	17	41	8	5	4	88	65	149	7	6	62	18	2	1	97	165	5	21	34	0	62	24	83	8	5	25	121	38	174	27	76	12	13
otu2007	21	0	19	5	5	7	5	3	0	4	1093	9	48	4	5	1	42	0	0	4	6	6	5	1	2	1	1	1	171	0	0	0	0	2	0	1	0	2	37	19	4	4	8	10	0	5	4	7	315
otu1013	22	0	15	3	4	7	9	5	1	3	1169	9	38	2	3	1	16	1	0	6	2	1	1	1	0	0	1	1	228	4	1	0	0	0	3	0	0	1	31	13	1	0	1	5	1	2	1	4	231
otu51769	0	394	10	1147	296	14	8	17	0	117	0	5	1	0	0	11	57	41	50	0	1	0	18	998	6	30	0	0	1	0	0	0	6	26	0	0	0	0	0	75	72	20	0	6	0	0	54	0	28
otu58517	14	49	1	0	2	1	0	1	5	2409	1	4	0	0	5	1	0	0	23	19	0	0	0	0	0	0	53	91	41	0	5	1	2	0	0	52	12	20	0	6	1	0	3	4	148	1	1	1	1
otu64117	0	57	52	12	55	7	20	265	78	36	9	10	1	2	0	209	23	31	17	0	9	4	55	26	44	51	165	24	7	0	0	0	222	35	0	5	6	6	0	8	125	24	1	1	0	0	88	0	15
otu19971	5	69	10	6	12	0	0	2	0	0	66	0	17	87	148	2	99	0	9	14	163	34	2	2	1	0	0	0	3	1	1090	189	159	8	121	89	1	0	0	0	37	6	200	257	94	382	1	67	32
otu8255	57	0	25	2	2	10	1	2	0	0	842	10	55	0	0	1	19	2	0	12	3	2	3	0	3	0	0	2	540	5	0	0	0	0	0	0	0	1	2	0	0	0	3	25	1	0	1	5	196
otu20937	0	0	0	0	0	0	0	0	0	0	0	0	0	0	0	0	0	0	0	0	0	0	0	0	0	0	0	0	0	0	0	0	0	1	4	3096	10	4	1	1078	0	0	0	0	0	0	0	0	0
otu19027	0	0	0	0	0	0	1	20	0	0	0	0	0	0	0	1	162	0	128	0	4	2	267	0	52	52	0	0	0	0	0	0	98	812	1	0	0	1	0	0	0	0	1	4	0	0	0	0	0
otu54307	0	0	0	0	102	0	0	31	0	0	0	0	0	0	0	0	0	0	0	0	0	0	0	0	0	0	0	0	0	0	0	0	0	0	0	0	0	0	0	2154	0	0	1	0	0	0	0	0	92
otu69351	0	0	0	222	230	0	0	130	0	0	0	0	0	0	0	0	0	0	0	0	0	0	0	0	73	0	0	1614	85	0	0	0	0	182	0	0	0	0	0	22	0	0	0	0	0	0	0	0	2
otu67514	14	36	45	11	12	16	72	16	820	8	0	23	1	1	15	1	88	293	14	1	2	0	3	4	0	4	18	0	4	0	366	141	5	100	0	3	1	0	0	120	1	387	0	56	10	0	14	0	53
otu45299	0	6	519	207	1	1	0	1	24	0	0	0	0	0	0	3	285	0	0	0	12	1	15	4	77	0	0	0	8	0	0	0	0	0	30	0	0	0	0	57	0	0	3	1	0	0	92	35	6
otu25812	58	0	0	3	0	19	61	4	16	3	3	19	133	0	95	3	1	16	0	3	7	20	2	1	1	18	37	9	0	0	200	24	1	1	33	0	8	11	0	0	0	0	236	38	13	14	0	36	3
otu59819	35	27	2	0	0	167	67	1	22	0	8	78	10	67	112	0	1	46	0	47	3	1	1	2	0	0	40	60	2	0	32	143	0	1	94	1	1	0	13	0	0	56	0	153	31	6	6	13	31
otu39365	0	103	10	594	176	0	0	30	0	0	0	0	0	0	0	0	209	1	0	0	1	1	280	65	9	0	0	0	2	0	0	0	0	0	0	0	0	0	0	582	0	252	0	0	0	0	17	0	12
otu37193	1	129	6	753	130	22	24	25	3	2	9	1	0	0	9	2	104	21	11	0	23	4	159	558	20	68	34	0	2	0	0	0	17	31	1	0	0	0	0	21	0	34	0	2	11	1	247	6	44
otu32782	140	46	66	4	9	154	147	4	73	0	74	100	5	25	23	10	30	106	3	20	25	15	16	76	1	13	29	144	3	0	261	202	24	4	14	15	75	92	70	0	28	0	252	36	11	182	1	12	115
otu20598	0	0	0	0	0	0	0	0	0	0	0	0	0	0	0	0	0	0	0	1	7	2345	1	0	0	0	0	0	0	0	0	0	0	0	0	0	0	0	0	0	0	0	0	0	0	0	0	0	0
otu35225	1	13	1	5	185	1	4	3	0	0	0	0	1	0	0	0	114	0	0	0	41	9	24	0	100	181	0	0	0	0	0	0	42	148	1	0	0	0	0	0	0	0	1	2	0	1	12	0	223
otu12221	0	0	0	147	6	0	2	2921	0	0	0	0	0	0	1	0	0	0	0	0	0	0	0	0	641	0	0	0	0	0	0	0	0	0	0	0	0	0	0	0	0	0	0	0	0	0	13	0	4
otu26843	55	1	21	73	68	24	1	1	10	7	1	33	29	25	86	1	6	46	1	43	6	52	7	19	11	2	30	8	9	78	16	43	20	21	3	55	2	3	62	10	63	5	30	8	43	67	34	29	4
otu43799	0	0	1	0	0	935	1237	3	0	0	0	1117	0	0	0	0	0	0	0	0	0	0	0	0	0	0	0	0	0	0	0	0	0	0	0	0	0	0	0	0	0	0	0	157	0	0	0	0	0
otu54277	7	1	11	6	2	3	2	3	0	3	932	13	49	1	5	2	22	1	0	10	2	1	3	1	2	0	2	2	178	4	0	0	0	1	2	3	2	2	86	48	8	2	2	14	1	2	1	4	149
otu11814	14	0	5	3	0	3	4	1	1	2	730	5	29	2	0	1	14	1	0	5	1	1	1	1	1	0	2	1	118	1	0	0	2	1	3	1	1	1	8	4	1	2	4	7	0	2	2	4	221
otu25958	80	10	0	20	2	94	126	4	105	36	10	71	3	45	58	1	1	45	9	0	62	19	8	13	4	1	173	19	2	0	625	513	22	25	125	7	1	2	0	1	0	1	5	121	22	96	0	47	105
otu55759	20	5	18	0	0	74	144	2	175	4	3	84	1	234	59	2	12	194	1	22	234	37	2	5	0	14	0	187	3	1	574	159	4	28	9	22	1	38	18	0	4	0	426	47	17	156	0	21	7
otu66199	197	0	8	59	7	4	0	2	0	0	3	3	2	8	0	1	8	5	2	501	6	63	21	125	118	13	45	6	20	19	0	34	30	7	14	10	0	0	6	4	0	0	157	1	3	5	0	0	4
otu12238	6	0	0	0	1	5	2	1	1	1	1	1	0	1	0	1	0	3	0	575	0	1	8	0	0	0	0	2	0	1	29	0	0	0	0	1	0	6	1	2	0	0	0	4	4	1	0	1	12
otu53436	0	0	0	0	0	0	0	238	1	0	0	1	0	0	0	0	179	0	0	0	0	0	115	0	0	0	0	0	0	0	0	0	0	661	5	0	1	0	0	0	0	0	0	0	0	4	0	0	0
otu41360	1	1	24	0	0	0	1	0	0	0	0	0	0	0	0	0	0	277	0	0	0	0	3	3	0	1	0	0	0	0	0	0	10	0	0	0	0	0	0	0	0	2141	0	1	0	0	0	0	0
otu27990	1	9	10	28	51	6	6	39	1	1	0	3	0	1	81	0	2	2	0	5	21	3	40	5	0	1	0	0	0	4	3	0	3	108	2	3	0	55	0	43	0	3	25	183	19	0	5	8	1
otu20333	0	0	0	0	0	0	0	0	0	0	0	0	0	0	0	0	0	0	0	0	0	0	0	0	0	0	0	0	0	0	0	0	0	0	0	0	0	0	0	0	0	0	1	0	0	0	0	0	0
otu61260	3	1	1	6	39	0	0	0	0	35	0	0	0	2	2	0	0	9	0	35	0	40	4	96	70	2	1	6	11	9	0	91	85	2	5	0	0	0	65	1	21	0	6	0	12	61	0	0	0
otu13571	1	3	1	3	1	0	0	3	0	0	0	0	0	1	1	0	1	0	0	177	1	0	0	0	0	1	0	1	0	1	0	0	0	0	0	0	0	0	103	0	0	1	0	17	4	1	0	0	1
otu38714	1	75	0	26	509	0	2	23	20	76	88	0	0	0	0	0	0	0	162	0	22	3	0	0	0	0	0	0	0	238	0	0	0	38	0	0	0	0	0	0	0	0	0	0	0	0	2	0	0
otu52063	0	0	0	0	0	0	0	1	0	0	0	0	0	0	0	0	0	0	0	0	9	2	0	0	0	0	0	0	0	0	0	0	0	1037	1	0	0	0	0	8	0	0	3	0	0	0	1	0	127
otu1700	57	1	16	16	4	150	159	15	3	15	10	355	4	34	34	4	7	6	2	12	101	45	7	2	1	3	12	76	8	10	1	2	15	2	3	5	11	21	4	38	6	3	16	48	41	14	42	18	7
otu50303	6	1	6	0	1	3	1	1	1	1	523	2	18	0	0	0	8	0	0	0	0	1	1	1	0	0	0	2	68	0	0	1	0	0	0	0	0	1	579	323	56	26	1	5	0	0	1	6	152
otu24216	3	4	1	23	90	3	4	6	0	27	122	1	9	24	2	31	1	31	3	25	1	17	9	94	19	3	4	0	59	5	2	20	4	1	15	0	0	0	15	1	0	0	4	4	1	184	7	0	1
otu44134	29	0	0	246	35	0	0	255	0	0	0	0	0	0	0	16	0	0	0	0	22	2	0	625	0	15	0	0	0	0	0	0	71	0	0	0	0	0	0	0	0	138	0	0	1	0	0	0	2
otu48482	11	12	42	1	11	94	105	1	19	0	4	72	0	115	106	46	70	0	49	11	54	9	5	38	1	79	0	54	0	1	223	117	49	251	1	71	1	35	0	0	12	28	118	26	13	20	1	89	18
otu43015	1	0	1	8	0	3	4	0	0	7	0	3	1	0	0	0	0	0	127	2	0	0	4	1	2	0	0	0	1	3	0	1	0	0	0	0	1	1	3	0	1	0	6	2	1	31	0	0	11
otu21788	32	7	0	0	24	102	64	0	7	62	150	116	48	0	29	6	0	0	6	16	1	38	0	13	1	1	1	23	98	27	24	17	13	1	164	0	2	1	422	0	128	17	49	17	114	94	0	0	1
otu23961	0	0	54	0	0	0	0	0	0	0	0	0	0	0	0	0	0	0	0	57	1	16	0	0	0	0	0	0	0	0	70	0	0	0	0	0	0	0	0	0	0	0	1	1	38	110	0	4	0
otu59796	2	3	20	12	12	14	16	0	17	16	47	3	5	30	382	1	14	24	3	0	23	3	0	3	0	2	66	116	6	3	142	299	14	23	9	21	81	12	34	4	3	4	292	34	176	91	1	56	34
otu44309	0	0	0	0	0	0	0	0	0	0	3	0	0	0	26	3	0	0	0	0	0	0	0	0	0	0	0	0	0	0	0	0	0	0	0	0	0	0	0	0	0	0	2	0	0	0	0	0	0
otu38702	1	1	57	0	11	29	17	0	4	14	2	7	3	1	492	0	0	1	0	1	11	11	17	1	3	0	12	0	7	12	33	0	1	12	28	26	1	0	0	1	0	21	122	545	41	0	5	2	0
otu37932	7	0	1	48	69	19	2	0	1	20	2	36	32	19	87	0	3	13	2	45	9	80	14	22	8	30	10	0	16	133	3	17	36	24	6	5	0	7	109	9	106	5	8	3	21	37	46	13	2
otu57956	0	1	32	12	31	0	0	8	15	19	2	0	0	114	0	4	37	37	7	1	92	26	22	9	6	29	72	0	38	6	49	1	65	109	0	48	11	23	0	14	12	2	0	0	71	242	81	1	2
otu16778	2	1	0	0	3	51	77	5	8	53	36	40	0	76	40	0	0	93	2	4	236	44	0	26	1	0	344	141	2	0	137	0	0	2	19	5	9	38	137	0	0	0	0	0	0	170	2	6	0
otu5594	0	0	0	0	68	0	0	0	0	0	0	0	1	316	0	0	0	0	0	0	0	1	682	0	0	0	0	0	0	0	0	0	0	0	0	0	0	0	0	46	0	0	0	10	0	0	0	0	0
otu48644	0	0	3	0	1	825	748	5	1	12	1	688	0	0	20	0	1	3	0	0	15	9	0	0	3	1	1	0	0	0	0	0	3	0	0	0	0	0	0	0	0	0	0	1	0	0	0	16	34
otu67876	0	15	26	0	12	6	9	166	22	6	1	11	0	5	0	76	13	35	0	0	5	1	18	2	7	61	44	0	2	0	0	0	104	16	0	4	0	2	0	0	99	1	0	1	0	1	39	1	24
otu42554	79	10	15	26	22	89	66	11	30	1	5	48	14	21	32	14	8	21	2	4	27	32	10	1	3	3	19	18	2	6	19	43	6	7	4	11	0	17	9	4	6	9	43	129	81	125	15	92	7
otu56640	62	2	2	0	0	6	57	2	4	2	1	4	29	0	76	1	1	6	0	0	39	8	0	8	0	3	30	3	0	0	65	65	1	0	99	0	3	4	7	0	3	0	262	93	13	21	0	8	1
otu21406	38	20	23	6	4	58	98	0	126	2	6	59	0	167	90	9	9	110	5	23	112	19	2	5	0	17	0	202	5	1	256	103	10	46	2	20	2	53	4	0	8	1	144	36	4	26	0	13	1
otu3726	0	11	51	95	55	15	12	16	13	0	2	4	18	0	10	45	39	43	25	0	72	189	17	6	17	62	15	67	3	1	0	3	4	33	0	46	1	8	1	13	14	8	0	0	2	25	129	1	21
otu64958	428	11	2	6	1	29	29	55	9	30	29	114	0	6	24	5	1	0	3	0	11	16	11	0	35	37	5	52	20	9	23	4	8	0	0	9	27	30	7	168	6	30	0	9	2	46	2	2	0
otu20176	42	17	0	3	35	5	1	1	0	9	0	9	3	41	24	0	0	19	8	85	4	16	4	17	28	1	21	0	15	148	4	44	74	0	39	90	0	3	38	5	5	1	122	12	33	56	0	7	0
otu50079	1	0	0	1	0	0	2	0	0	0	0	0	0	1	0	0	0	0	0	0	11	4	0	0	0	1	0	0	1	0	1	324	0	0	0	0	0	70	24	0	0	0	0	0	0	0	0	0	0
otu5581	4	2	5	0	0	27	16	1	1	16	14	13	23	23	8	0	1	13	0	15	14	5	1	1	2	1	14	1	0	0	8	44	2	3	9	1	4	7	24	2	2	0	558	330	85	81	0	27	3
otu35014	23	37	0	5	39	434	772	33	0	0	76	292	0	0	0	12	0	0	0	0	0	0	0	0	0	0	0	0	0	0	0	0	0	0	0	0	0	0	0	11	0	0	0	1	0	0	26	0	49
otu49725	2	0	296	22	3	65	54	0	0	0	0	20	18	0	31	2	225	0	0	0	14	2	0	0	31	0	0	0	0	0	0	0	0	0	0	0	0	0	0	0	0	8	1	1	0	0	52	3	0
otu64206	1	117	21	0	66	0	0	1	0	0	0	0	24	0	0	66	141	0	0	0	0	20	0	0	0	13	0	0	0	0	0	0	0	0	0	0	0	0	0	29	13	0	0	1	79	0	0	1	165
otu24021	1	3	3	2	16	0	1	49	0	11	28	3	15	152	14	24	25	1	30	3	72	34	1	4	41	12	72	6	1	0	120	4	37	0	28	1	0	1	4	1	2	0	251	21	5	18	1	5	38
otu1977	0	114	44	18	29	44	76	4	47	2	47	3	7	9	25	4	17	57	9	0	12	32	20	42	20	38	60	9	0	0	2	65	4	36	2	11	0	0	21	36	0	37	0	0	2	170	12	0	27
otu48571	0	0	0	0	0	321	432	0	0	0	0	348	0	0	0	0	0	0	0	0	0	0	0	58	0	0	0	0	0	0	0	0	0	0	0	0	0	0	0	0	1133	0	0	0	0	0	0	0	0
otu8724	88	2	6	0	4	47	39	0	12	1	0	27	10	32	21	1	2	3	0	3	3	30	1	0	0	2	2	59	7	1	14	26	4	1	4	9	0	0	26	0	3	0	55	56	38	99	5	54	1
otu11302	11	4	51	27	37	24	16	14	47	1	9	15	20	9	21	12	14	23	11	1	32	37	13	1	4	7	21	17	11	4	23	9	7	29	2	18	2	14	1	2	11	10	8	33	82	137	25	46	10
otu51922	1	56	0	8	56	0	0	44	0	7	7	0	0	0	0	34	0	0	85	0	16	8	22	29	28	0	186	86	3	0	0	0	33	59	0	0	3	0	0	8	0	39	3	2	0	0	83	0	5
otu14249	0	35	101	46	50	4	9	63	2	2	1	3	18	0	0	107	34	18	38	0	12	9	13	20	69	23	31	23	1	0	0	0	14	40	0	10	0	6	0	3	11	9	0	1	0	0	95	0	9
otu61137	2	4	20	0	13	46	28	1	38	10	12	32	0	0	10	8	5	33	9	18	12	3	0	1	0	4	0	35	17	2	1	0	1	0	2	16	19	2	0	0	18	2	117	54	0	0	4	12	42
otu44232	1	0	23	180	2	243	316	12	0	0	74	143	0	0	0	4	27	0	0	0	6	0	17	0	4	7	0	0	0	0	0	0	0	0	0	0	1	5	0	0	79	26	0	0	174	0	18	34	6
otu43511	25	2	4	0	2	20	4	1	0	190	0	127	31	44	32	1	21	63	0	1	19	41	0	257	60	33	1	0	0	16	4	0	0	13	23	43	0	3	31	0	0	1	1	0	0	68	0	39	0
otu39961	0	120	0	142	338	1	0	6	0	0	0	0	0	0	0	0	0	0	0	0	0	0	30	0	1	49	0	0	0	0	0	0	9	499	1	0	0	0	0	0	0	1	0	1	0	8	76	0	75
otu46386	0	0	0	0	0	114	80	0	0	0	0	75	0	4	0	0	0	0	0	0	3	12	0	0	0	0	0	0	0	0	2	2	0	0	59	0	0	0	857	0	0	0	0	0	38	99	0	0	0
otu30190	9	0	7	2	0	2	2	1	1	1	457	9	17	2	0	0	2	0	0	6	3	2	0	1	1	0	1	2	119	2	0	0	0	0	0	0	0	1	3	1	0	0	2	1	0	0	0	0	114
otu16822	0	17	251	21	1	2	0	3	0	3	0	0	112	0	0	28	1	2	1	0	0	0	45	1	0	2	5	0	1	0	0	0	1	36	0	0	0	0	0	0	0	17	1	6	0	0	0	7	0
otu5429	28	2	9	8	5	0	0	0	2	71	0	0	0	0	0	0	5	31	1	48	11	34	29	4	15	3	14	0	0	87	0	4	32	8	9	30	0	0	0	4	9	0	3	11	1	0	73	53	3
otu55550	1	0	33	9	36	0	0	15	20	18	3	0	0	67	0	1	8	11	2	1	52	5	11	5	3	16	54	0	8	1	30	0	15	62	0	15	2	13	0	8	7	10	0	0	44	240	83	1	2
otu4442	0	19	1	34	26	0	0	0	0	0	0	0	0	0	2	0	21	6	1	0	340	43	35	304	29	3	0	0	0	0	0	0	0	0	0	0	1	0	0	43	11	0	0	0	0	0	26	0	26
otu17823	20	6	38	31	26	5	3	3	0	5	20	4	10	21	73	1	12	14	0	84	53	18	16	5	5	0	12	45	1	0	15	22	5	2	20	2	0	2	0	1	8	2	27	89	30	55	4	32	8
otu67511	0	1	53	9	25	0	0	12	20	28	4	0	0	47	0	8	11	12	2	1	39	7	9	2	1	20	41	0	16	4	21	0	24	74	1	21	7	20	1	0	30	7	0	2	69	146	37	2	0
otu69856	3	0	0	0	0	0	0	0	0	0	11	0	0	0	0	1	0	0	0	51	0	0	0	0	0	0	1	0	0	0	0	0	0	0	0	210	23	49	1	0	0	0	30	0	1529	2	0	0	8
otu21699	12	34	151	695	47	98	79	5	0	0	3	92	0	0	23	0	23	0	0	0	0	0	12	5	0	8	0	0	0	0	0	0	2	23	0	0	0	1	0	4	24	44	0	103	0	0	22	6	10
otu37688	0	15	0	0	1	15	3	0	0	0	0	22	0	0	1	229	1	0	0	0	21	0	0	0	49	24	0	1	0	0	0	0	0	7	0	0	25	0	0	0	0	0	9	0	1	79	2	0	0
otu3625	0	0	0	0	0	0	0	0	0	0	0	0	0	0	0	0	0	0	0	0	0	0	0	0	0	0	0	0	0	0	0	0	0	0	0	2	1547	15	1	0	0	0	0	0	4	0	0	0	0
otu39027	16	12	9	0	2	48	61	2	183	1	2	34	0	99	57	0	3	100	1	5	55	10	1	5	0	11	0	35	1	1	325	222	11	21	7	11	2	8	4	0	2	0	124	33	12	42	0	16	6
otu30713	1	21	0	39	51	0	0	13	0	19	1	0	78	0	0	15	0	0	61	0	17	23	30	29	57	1	60	45	4	0	0	0	2	48	0	0	9	0	0	15	0	43	0	0	0	0	71	0	2
otu18061	0	49	3	7	0	8	15	1	0	121	1	5	406	0	0	14	0	125	1	0	18	5	21	1	2	4	26	0	7	0	0	15	0	0	15	14	68	12	0	0	0	40	1	3	83	0	0	1	47
otu245	1	0	0	0	0	0	0	14	0	0	0	0	0	0	1	1	0	0	0	0	1	0	0	0	0	0	0	0	0	0	0	0	0	0	0	0	0	1	0	0	0	0	0	0	0	0	0	0	0
otu46176	8	98	0	0	2	0	0	0	1	31	0	2	0	0	11	0	0	1	17	26	0	1	1	0	0	0	110	2	14	2	11	13	7	0	0	123	6	38	0	0	0	0	1	6	134	1	1	0	1
otu65715	0	11	78	3	12	57	56	28	10	71	1	62	0	49	1	90	40	27	0	0	6	0	5	8	4	29	41	6	17	0	0	0	50	10	0	5	9	101	0	5	113	5	1	4	0	0	19	1	1
otu22716	0	1	1	1	1	0	0	71	0	77	2	0	0	1	0	58	0	9	7	11	10	1	4	0	9	4	0	0	38	0	56	24	8	6	0	0	4	17	0	1	110	3	1	0	38	0	0	1	25
otu53509	0	0	0	10	0	0	0	4	0	0	0	0	72	0	0	2	0	0	0	0	335	30	12	1	1	0	0	0	0	0	0	0	0	0	0	0	0	0	0	2	0	16	0	0	0	0	86	0	1
otu29845	18	0	7	0	0	7	3	9	6	100	0	4	152	29	10	2	0	0	0	0	19	20	1	4	0	0	4	3	0	0	0	5	0	3	11	2	0	54	23	8	0	0	0	11	1	0	1	0	0
otu37706	65	5	4	33	4	36	12	12	3	13	7	41	23	14	13	6	4	5	2	13	24	26	5	5	7	2	10	13	26	31	4	8	6	4	7	4	0	18	26	2	10	0	2	14	4	26	10	21	4
otu50205	0	2	40	31	40	23	18	19	12	11	0	9	71	31	0	132	17	15	14	0	19	4	5	5	4	7	60	110	13	1	0	0	22	22	0	3	6	40	0	1	111	23	0	3	0	0	21	0	0
otu15932	8	17	47	2	12	126	139	0	25	1	5	94	0	74	32	15	38	0	25	3	13	9	0	21	2	28	0	16	0	0	200	67	13	162	2	32	1	24	0	0	4	12	17	1	1	14	0	35	6
otu52479	0	0	0	0	0	4	0	0	0	74	0	0	0	1	10	0	0	0	0	0	0	0	0	0	0	1	0	0	0	0	0	0	0	0	0	0	0	0	0	0	0	0	1	6	0	0	0	0	0
otu69247	92	3	0	1	0	3	0	2	6	547	17	7	0	3	0	0	22	4	1	1	1	35	3	13	4	4	1	1	54	22	0	0	6	0	4	14	0	0	16	28	0	25	0	19	3	2	4	2	1
otu42193	0	0	0	0	0	0	0	1	0	0	1	0	0	0	0	2	0	0	22	0	11	9	797	0	164	56	0	0	0	0	0	0	0	0	0	0	0	0	0	0	0	0	0	0	0	0	0	0	0
otu56742	117	11	74	3	6	0	0	22	4	33	0	0	0	0	0	3	4	16	0	22	13	22	31	0	6	1	18	0	0	8	0	8	9	5	12	4	0	0	0	5	3	10	0	83	1	1	74	93	14
otu26391	2	105	0	374	7	0	0	1	0	0	0	0	0	0	0	0	12	68	0	0	0	0	26	2	0	147	1	0	0	0	0	0	0	31	0	0	0	0	0	0	31	0	0	0	0	6	13	0	6
otu38074	21	1	3	0	0	12	46	1	10	1	26	6	96	209	42	0	0	6	0	1	22	2	0	1	0	2	14	2	0	0	106	69	3	0	16	0	1	0	0	0	0	0	329	142	16	0	0	19	9
otu30618	22	3	30	49	13	45	97	10	0	0	35	71	4	29	23	0	42	29	0	58	106	9	0	0	2	4	0	210	9	0	0	53	30	4	0	3	0	47	0	30	9	2	29	34	8	0	1	81	10
otu48171	11	0	12	0	0	97	50	1	6	16	0	129	7	4	12	3	2	1	0	9	38	73	6	0	4	1	3	5	33	2	1	2	7	2	12	0	0	6	18	6	17	4	9	33	13	8	8	44	6
otu50459	0	11	0	13	26	0	0	12	0	0	0	0	0	0	0	59	0	0	27	0	4	12	38	1	6	0	0	0	548	0	0	0	25	23	0	2	0	0	1	0	45	0	0	1	6	0	0	0	0
otu45322	11	0	7	2	2	2	3	3	0	1	385	3	11	0	1	0	7	0	0	1	1	0	2	0	0	1	0	0	64	0	0	0	1	0	0	0	0	0	9	5	3	0	0	4	0	0	1	2	109
otu1929	78	1	3	1	0	9	7	0	0	0	0	12	5	3	111	0	0	21	0	0	1	0	0	0	0	1	14	0	2	1	1	35	2	0	1	0	0	22	0	0	0	0	28	356	82	36	0	31	0
otu29981	1	18	67	3	7	0	0	118	0	1	0	0	47	0	0	27	1	4	0	0	0	0	29	13	1	18	68	2	0	0	0	0	18	28	0	0	0	2	0	0	0	62	0	3	0	0	5	0	0
otu40136	22	8	6	1	0	55	84	1	164	5	3	66	0	81	40	1	4	69	5	6	25	7	1	2	0	7	0	41	2	0	259	181	2	23	6	4	2	16	2	0	1	0	99	24	6	32	0	7	3
otu21823	0	0	0	0	0	0	0	0	0	0	0	0	0	0	0	1	862	0	0	0	0	0	0	0	0	0	0	0	0	0	0	0	0	0	0	0	0	0	0	0	0	0	0	0	0	0	0	0	0
otu69030	2	9	1	36	60	0	2	15	10	55	3	0	52	0	1	9	0	3	11	0	5	3	4	24	5	2	32	105	0	2	1	3	6	32	0	0	16	1	0	2	2	15	2	0	1	0	40	2	0
otu10050	73	1	14	1	1	50	54	1	6	4	20	52	4	0	17	0	0	0	0	6	0	23	0	0	1	3	17	0	0	0	125	0	1	1	58	0	0	3	0	0	0	3	0	186	17	0	5	25	20
otu10095	0	28	2	7	3	59	95	1	2	0	29	33	42	0	58	1	4	267	0	0	17	2	55	120	0	0	0	4	0	0	0	0	9	0	0	10	0	0	0	7	0	1	1	0	316	1	2	0	107
otu29733	10	0	0	81	71	19	2	1	0	19	0	63	18	15	57	0	6	7	0	5	5	40	7	32	10	10	6	0	6	28	3	26	25	11	5	0	0	0	9	2	5	3	3	1	14	15	39	5	1
otu958	0	7	19	0	1	39	62	4	0	217	0	51	98	18	0	130	49	17	0	0	34	3	1	82	18	21	0	1	0	0	0	0	0	5	0	0	53	37	0	0	0	3	0	0	0	0	0	0	0
otu37484	0	0	0	0	0	0	0	0	0	0	0	0	0	0	0	0	0	0	0	0	0	0	0	0	0	0	0	0	0	0	0	0	0	0	0	1	0	0	0	0	0	0	27	0	0	0	0	0	0
otu6266	0	28	20	1	68	12	15	1	13	0	16	5	0	2	1	0	72	255	6	0	8	3	16	44	7	11	72	0	0	0	0	8	0	7	1	3	0	3	1	9	0	5	0	0	0	62	0	0	252
otu3942	0	0	0	0	185	26	12	1	0	0	0	8	0	147	0	3	0	91	4	0	2	106	0	0	1	2	116	0	0	0	1	0	0	0	0	73	0	33	1	0	3	0	0	9	1	0	0	0	0
otu7855	0	0	1	9	0	1	0	8	0	0	12	0	1	1	2	0	0	0	0	0	0	0	228	1	95	0	0	0	10	0	2	1	1	3	0	0	0	0	0	3	1	0	0	1	1	0	1	0	0
otu68504	0	26	90	12	25	12	18	7	5	0	7	3	9	3	6	1	45	65	18	0	31	63	15	20	18	24	18	0	1	0	0	15	11	50	1	11	0	1	1	11	0	11	0	1	2	57	16	1	10
otu49757	1	32	6	5	21	1	2	59	2	48	0	1	0	1	0	85	5	2	0	0	2	0	23	9	23	7	60	4	1	0	0	0	82	12	0	0	9	1	0	3	14	7	2	0	0	0	64	0	1
otu10116	15	4	0	2	19	0	0	1	0	10	0	4	0	13	19	0	0	2	1	114	0	7	0	4	4	0	4	1	36	154	0	13	16	0	32	3	0	0	20	0	5	0	16	1	18	11	0	1	0
otu24063	20	70	0	3	22	7	1	2	0	1	0	2	2	34	3	1	0	4	40	18	5	7	2	5	6	0	8	0	12	17	12	20	33	0	23	15	14	37	18	0	3	2	69	61	26	73	0	3	1
otu5858	0	8	13	16	6	0	6	7	0	0	0	1	2	1	2	3	6	362	5	0	24	43	11	4	1	4	2	5	0	0	0	4	10	3	0	3	0	2	0	3	1	2	1	0	1	4	10	0	6
otu24256	45	18	10	1	4	35	22	35	0	22	5	94	1	4	17	7	0	1	0	8	10	14	0	0	3	11	5	16	33	4	1	3	6	1	4	5	155	17	14	68	14	23	4	7	2	14	4	9	2
otu13374	31	41	6	3	16	6	8	2	0	6	0	11	7	24	10	0	1	8	20	18	7	4	1	4	2	0	10	1	16	32	16	19	26	1	15	15	12	65	47	3	3	2	17	46	24	31	0	4	0
otu37628	12	0	2	28	2	94	80	0	0	18	3	42	0	0	72	4	0	5	0	0	0	0	0	0	0	0	24	12	0	0	0	0	0	9	27	0	0	0	44	0	0	0	0	1	0	18	0	0	1
otu30520	0	0	5	40	25	0	0	0	8	0	0	0	0	21	0	0	3	27	2	0	10	6	26	29	123	20	18	0	4	0	0	0	28	22	2	95	0	0	0	15	0	0	4	0	0	0	70	29	0
otu44670	37	13	3	1	8	3	2	0	14	0	1	2	3	14	11	5	0	0	8	39	1	2	0	0	0	0	27	25	23	41	11	10	2	1	7	23	3	45	38	0	7	1	39	26	72	32	0	1	1
otu7090	0	2	18	3	7	11	0	2	1	113	1	48	0	25	0	3	9	28	1	0	1	1	5	21	13	9	9	0	6	0	0	0	81	2	0	11	1	0	0	7	35	1	0	1	0	1	25	1	0
otu49758	0	11	11	0	8	5	15	57	39	18	1	9	1	1	0	43	11	30	0	0	8	0	11	9	13	38	47	1	3	0	0	0	67	11	0	1	0	3	0	2	39	0	0	0	0	0	21	0	6
otu25013	14	2	0	33	38	20	1	0	0	6	1	18	9	16	43	0	8	10	0	2	3	106	16	10	26	13	3	0	4	12	0	16	16	24	7	1	0	1	4	4	4	0	6	1	5	8	47	10	1
otu23375	0	7	1	31	72	1	0	0	0	105	0	0	32	0	0	0	0	0	8	1	2	7	8	162	36	0	49	8	0	0	0	0	11	48	2	0	0	1	0	32	0	19	0	0	0	0	39	0	0
otu22744	0	124	41	18	7	31	41	0	0	0	26	13	5	0	38	1	69	46	73	0	13	2	0	98	2	0	0	1	0	0	0	0	0	13	1	0	0	0	0	9	0	8	0	0	0	0	4	0	19
otu57060	0	0	0	0	0	0	0	0	2	0	0	0	0	0	0	2	0	0	128	0	0	1	0	0	0	0	0	0	0	0	0	0	0	0	0	0	0	0	0	0	0	0	1	185	0	0	0	0	120
otu28258	0	22	0	29	49	0	0	14	1	32	4	0	45	0	0	5	0	0	25	0	9	4	13	28	14	0	50	34	1	0	0	0	11	64	0	0	9	0	0	13	1	34	1	1	0	0	23	0	0
otu8514	6	11	21	1	4	29	41	1	6	1	5	16	0	13	17	7	28	0	6	0	27	1	2	87	0	19	129	14	0	0	122	82	19	18	8	6	19	29	1	0	8	3	12	6	4	34	0	25	9
otu44361	0	0	0	0	0	0	0	0	0	0	2	1	0	0	0	0	1	0	0	31	0	0	0	0	0	0	0	0	0	1	0	0	0	0	0	104	25	5	0	0	0	0	29	0	997	1	0	0	0
otu21741	6	23	0	291	10	0	0	7	2	0	1	0	85	1	0	0	46	0	7	0	7	0	19	4	2	11	0	0	0	3	0	2	2	2	1	8	0	3	0	20	92	0	1	23	21	1	3	8	32
otu13658	0	0	0	0	0	5	13	0	1	0	2	11	1	1	2	7	0	0	0	762	0	0	3	0	0	0	0	0	0	0	0	0	1	0	0	0	0	0	0	0	0	0	0	0	8	0	0	0	0
otu44621	1	11	15	59	69	83	72	24	1	13	18	42	0	0	3	0	2	3	3	3	11	5	9	2	6	19	0	0	1	0	0	0	9	6	0	2	0	10	2	9	6	15	0	7	2	2	23	8	2
otu16012	9	0	2	1	3	63	48	1	1	13	12	23	0	0	27	0	0	12	0	1	0	10	0	0	0	0	10	1	0	0	1	0	2	2	12	0	0	47	0	0	2	3	0	64	63	0	0	20	10
otu14837	111	7	165	1	1	72	70	1	8	0	2	45	0	0	7	4	20	0	0	4	0	1	0	16	0	16	15	24	2	0	13	0	27	76	0	6	0	0	0	1	17	40	0	0	3	8	1	2	5
otu63428	0	0	0	0	10	0	0	248	0	0	0	0	0	0	0	2	28	0	0	0	0	0	1	0	2	0	0	0	0	0	0	0	0	0	0	0	0	0	0	29	0	0	0	0	0	0	468	0	0
otu15742	0	20	4	3	22	0	1	71	4	8	2	1	0	0	0	31	4	3	2	0	5	3	9	7	7	18	57	12	0	0	0	0	59	58	0	1	0	2	0	1	17	5	1	2	0	0	54	0	1
otu703	0	94	7	2	21	4	8	4	0	10	0	9	11	41	0	5	0	5	71	1	3	0	0	10	23	0	55	2	12	0	0	0	85	1	0	8	48	51	0	1	9	10	0	1	0	0	1	0	1
otu2755	0	0	0	0	0	0	0	0	0	0	0	0	0	0	0	0	0	0	0	0	0	2	705	0	0	0	0	0	0	0	0	0	0	0	0	0	0	0	0	8	0	0	0	0	0	0	0	0	0
otu39100	12	71	5	3	25	6	13	3	1	5	1	6	3	34	13	2	0	9	47	6	11	12	4	0	11	0	21	0	6	7	15	26	14	0	22	27	8	13	2	1	1	1	39	36	25	20	0	2	2
otu16482	1	6	2	0	0	1	0	0	0	0	22	0	2	0	6	2	1	2	0	6	0	0	0	2	15	2	0	2	9	0	0	2	0	2	0	2	0	0	0	0	0	0	0	4	3	4	1	2	60
otu24571	3	12	6	1	1	6	10	0	48	0	4	8	0	49	62	7	12	10	0	19	41	8	0	1	0	13	0	13	0	1	291	55	20	14	10	22	1	5	0	0	3	0	114	40	11	33	1	9	3
otu32310	64	0	4	21	8	6	0	3	0	14	0	6	4	7	15	0	4	3	0	56	2	28	11	35	30	5	21	8	5	4	2	21	13	0	4	2	0	0	2	0	0	0	49	5	6	9	3	2	1
otu69173	0	0	44	0	0	3	7	0	0	0	4	6	0	2	95	26	42	0	7	7	13	4	0	0	0	0	0	3	0	0	3	0	14	9	0	21	0	0	0	0	0	0	392	80	7	0	0	14	0
otu36517	0	0	2	754	68	0	0	63	0	0	0	0	0	0	0	0	0	0	0	0	0	0	158	0	0	0	0	0	0	0	0	0	0	0	0	0	0	0	0	2	0	0	0	0	0	0	0	0	12
otu19053	51	3	39	5	1	0	0	11	33	44	0	0	0	0	0	10	4	15	0	15	16	21	15	1	0	2	16	0	0	27	0	6	9	5	3	5	0	0	0	2	24	8	0	32	0	0	29	47	1
otu52956	0	0	0	0	149	1	2	11	1	0	0	0	0	0	0	0	0	0	0	0	0	1	17	267	6	0	0	0	0	0	0	0	0	0	0	0	0	0	0	90	10	1	0	1	0	0	7	0	0
otu12824	0	0	1	11	48	14	2	3	1	31	0	37	6	6	12	0	2	7	1	0	1	5	9	11	8	6	6	0	3	6	0	3	39	17	2	0	0	0	3	0	45	3	1	2	1	2	30	3	0
otu2949	0	2	8	58	36	0	0	1	0	1	0	3	1	0	0	0	6	23	1	0	2	85	5	12	40	18	7	1	1	0	0	4	1	15	0	31	0	1	0	7	3	0	0	0	0	6	85	1	4
otu62526	0	0	0	0	0	0	2	1	0	0	0	0	0	0	0	36	0	0	0	0	0	0	0	0	0	0	0	0	0	0	0	0	0	0	0	0	0	0	0	0	0	20	0	0	0	0	0	0	0
otu49008	0	17	29	7	21	39	42	31	9	22	2	32	0	25	1	36	10	3	0	0	1	0	32	8	9	8	11	0	6	0	0	0	34	3	0	1	1	23	0	3	35	0	0	0	0	0	32	0	0
otu58762	0	0	0	0	0	0	0	0	0	0	1	0	0	0	0	0	0	0	0	0	0	0	0	0	0	0	0	0	0	0	0	0	0	0	0	245	9	9	0	0	0	0	219	0	20	0	0	1	0
otu66017	27	3	7	13	9	13	13	8	15	5	4	8	16	13	32	5	3	8	3	2	16	14	1	2	0	1	6	17	10	5	15	19	3	4	2	2	1	15	6	5	16	7	9	62	40	9	16	31	4
otu66322	0	8	24	1	4	34	65	45	3	53	0	52	1	63	0	13	25	16	0	0	5	1	2	1	10	19	32	0	4	0	0	0	41	2	0	2	5	30	0	3	9	2	1	4	0	0	14	0	2
otu35040	0	5	10	15	16	0	0	0	6	0	0	0	0	14	0	2	5	7	4	0	27	5	23	2	55	12	11	2	2	1	0	0	3	12	0	13	3	1	0	2	0	0	1	0	0	0	63	73	0
otu62019	0	1	2	21	58	9	2	0	1	61	0	24	11	10	0	0	1	5	1	0	0	2	5	20	12	7	8	0	5	0	0	0	81	23	1	1	0	2	0	0	63	8	0	1	0	0	18	0	0
otu31747	1	0	0	0	30	0	0	0	0	0	1	0	0	0	6	0	0	0	2	0	0	0	1	139	0	23	1	0	0	0	8	0	0	75	0	0	0	0	0	0	0	9	4	0	0	0	0	0	216
otu66182	0	0	0	1	0	0	0	0	0	0	0	0	0	1	0	0	0	0	0	0	0	5	0	0	0	0	1	0	0	0	0	0	0	0	0	1	0	247	0	0	0	0	0	0	1	241	1	3	0
otu60664	1	3	11	6	7	1	0	1	0	0	0	0	5	0	0	0	0	14	0	1	0	0	13	34	1	20	13	0	1	0	3	0	6	10	0	5	0	0	1	0	0	6	2	7	0	0	8	16	0
otu45859	1	0	5	1	0	3	0	1	0	2	198	1	10	2	10	11	0	1	3	4	0	0	0	2	0	0	0	2	31	0	2	1	0	0	3	0	1	1	1	0	0	0	2	4	0	1	1	1	11
otu22434	1	5	21	1	3	0	1	25	0	0	2	0	15	0	0	5	0	7	0	1	1	0	10	3	0	25	15	2	0	0	15	0	2	12	0	2	0	5	0	0	0	20	0	59	0	0	1	63	0
otu43432	1	4	3	1	18	1	1	28	2	5	4	0	0	0	0	4	4	4	2	0	11	13	19	11	3	54	26	6	3	7	50	3	24	39	0	8	0	0	0	3	2	2	3	0	0	0	15	1	12
otu67516	0	0	0	0	0	0	0	0	0	0	0	0	0	0	0	0	0	0	0	0	0	0	0	0	0	0	0	0	0	0	0	959	0	0	0	0	10	0	0	0	0	0	0	0	0	0	0	0	0
otu69862	57	7	49	3	4	0	1	23	11	26	0	0	0	0	0	1	4	18	1	2	27	26	18	0	8	0	19	0	0	8	0	4	8	3	13	6	0	0	0	1	3	13	0	49	1	0	24	29	2
otu24743	0	2	4	17	11	0	0	9	0	0	0	0	5	0	0	34	12	0	31	0	7	45	11	11	49	27	12	7	0	0	0	0	1	18	0	4	0	0	0	7	2	2	0	0	0	0	69	0	28
otu28143	0	1	0	0	2	0	0	1	0	0	0	0	0	1	6	0	0	0	2	5	0	0	0	0	0	1	121	0	5	0	2	2	1	0	0	2	0	5	0	1	4	0	1	0	39	0	0	0	0
otu43244	0	297	15	18	9	2	7	2	0	0	0	2	0	0	13	1	8	0	0	0	1	1	50	8	4	22	1	0	0	0	0	0	0	2	0	0	12	0	0	0	0	3	0	1	43	0	15	0	10
otu54065	3	2	0	0	2	0	0	0	1	73	1	4	0	0	7	0	0	1	0	8	0	2	0	0	0	0	30	2	1	0	1	4	5	0	0	34	0	0	0	2	19	0	0	0	10	0	0	0	0
otu11909	0	16	11	5	53	0	0	4	0	0	19	0	0	0	0	0	9	0	51	0	0	0	9	2	0	40	1	0	0	1	0	0	0	81	1	0	26	0	0	15	0	90	0	0	0	0	0	0	3
otu43094	0	4	34	12	7	18	13	19	2	108	0	8	25	18	0	7	1	1	7	0	0	0	10	27	3	2	18	27	3	0	0	0	23	5	0	0	27	22	0	3	68	16	0	0	0	1	9	0	1
otu27331	8	0	0	0	0	1	0	0	0	0	60	0	0	0	138	1	0	0	0	2	8	7	0	0	0	0	189	2	0	0	0	0	11	9	0	0	0	0	0	1	48	6	0	0	1	0	0	0	8
otu3448	0	3	2	0	20	0	0	0	0	23	0	1	0	4	0	24	0	7	2	0	1	3	6	34	43	0	3	48	7	0	0	0	95	1	0	0	0	0	0	0	68	0	2	0	0	0	0	0	0
otu1209	0	5	9	15	10	0	0	1	26	0	0	0	0	16	0	13	4	5	4	0	52	4	11	6	23	27	13	22	6	0	0	0	12	29	0	29	7	1	0	5	0	0	0	0	0	0	21	66	1
otu19673	1	0	0	0	0	0	0	0	0	0	3	0	0	0	0	0	0	0	0	30	0	0	0	0	0	0	1	0	1	0	0	0	0	0	0	86	12	5	0	1	0	0	13	0	634	0	0	0	2
otu3894	0	5	24	49	16	0	0	17	1	25	0	0	12	2	0	12	3	0	2	0	18	22	3	0	5	6	9	8	1	6	0	0	5	5	2	4	2	0	0	8	1	1	0	1	13	0	96	0	10
otu30923	0	2	4	0	6	6	7	17	74	3	1	3	0	0	2	9	1	12	1	1	4	7	2	2	1	12	13	11	0	6	12	16	5	8	0	0	0	1	0	2	13	4	10	0	2	0	15	14	3
otu61786	0	0	19	3	25	0	0	0	1	58	1	0	0	11	0	0	1	6	1	2	1	5	0	5	0	4	8	0	6	5	1	0	19	18	0	22	0	1	0	5	2	0	0	0	13	47	32	0	0
otu47598	0	17	0	0	117	0	0	22	0	0	88	0	0	0	0	2	3	0	1	0	27	6	47	11	6	6	0	0	0	0	0	0	38	13	0	10	0	33	0	43	15	0	1	0	0	1	18	0	0
otu2888	2	1	0	5	19	0	0	0	0	8	0	1	0	1	0	0	0	3	0	16	1	26	6	22	13	0	0	0	5	4	0	16	36	2	1	0	0	0	27	0	9	0	1	1	4	8	0	0	0
otu42025	0	0	0	758	19	0	0	7	0	0	0	0	0	0	0	0	0	0	0	0	0	0	1	0	0	0	0	0	0	0	0	0	0	0	0	0	0	0	0	0	0	0	0	0	0	0	0	0	12
otu17326	0	15	57	4	39	11	10	7	1	41	0	31	0	5	0	29	7	4	1	0	7	0	13	0	2	5	59	0	1	0	0	0	39	7	0	1	6	16	0	0	4	2	0	0	0	0	3	0	0
otu26494	39	0	3	7	2	5	0	0	0	8	0	20	6	29	23	0	1	1	0	19	2	29	0	0	2	1	1	5	1	5	4	38	3	0	16	8	0	0	15	1	1	0	69	4	2	35	1	6	1
otu3971	0	4	17	7	8	36	22	17	0	3	0	11	0	0	1	0	2	0	1	0	3	31	11	1	1	87	0	8	0	1	0	0	7	41	0	3	0	14	0	6	6	0	0	3	0	1	36	10	5
otu13855	14	0	3	21	7	9	1	1	0	97	4	34	12	0	5	0	2	4	0	2	4	51	3	0	3	9	14	0	0	0	5	0	21	3	8	18	1	3	2	0	5	1	0	1	7	24	7	0	0
otu44016	0	3	1	0	3	0	0	0	0	0	0	0	0	0	0	0	17	14	67	0	1	1	23	0	0	4	0	0	0	0	0	0	9	0	0	0	10	0	0	2	0	43	0	0	0	3	8	0	1
otu59975	33	0	2	0	5	21	13	6	2	4	0	21	5	3	9	1	2	1	0	6	6	10	0	0	0	5	0	3	18	3	2	1	5	0	0	1	7	9	18	60	10	4	1	15	0	7	2	12	4
otu42939	8	1	10	1	0	14	28	0	52	0	1	23	1	28	32	10	5	16	1	15	22	7	0	1	0	10	0	61	1	3	29	12	2	13	0	10	1	12	4	0	5	3	22	23	17	10	0	22	2
otu30365	6	1	0	0	35	0	4	47	25	4	44	1	2	0	15	18	1	22	9	0	6	6	11	2	14	12	1	0	4	0	0	63	0	9	8	0	19	0	6	0	7	0	0	6	2	14	2	12	0
otu59698	0	9	9	45	23	0	0	6	0	15	2	0	0	0	0	1	0	3	9	13	16	3	6	1	4	3	0	0	5	3	0	0	5	12	0	3	3	9	0	16	17	0	0	0	1	0	20	0	1
otu61363	0	32	0	0	47	0	0	62	0	0	0	0	0	0	0	0	0	0	0	29	0	0	36	45	0	0	0	0	0	0	0	0	0	0	0	0	0	0	0	148	0	1	0	0	0	0	0	0	0
otu10519	0	0	0	0	0	0	0	0	0	0	0	0	0	0	0	1	0	0	0	0	0	0	0	0	0	0	0	0	0	0	0	0	0	0	0	0	0	0	0	0	0	81	0	0	0	0	0	0	0
otu10704	0	5	64	2	3	7	5	29	2	34	0	7	0	24	0	4	10	14	0	0	1	0	3	6	12	12	22	0	8	0	0	0	45	9	0	7	4	10	0	0	21	4	0	0	0	0	8	1	2
otu69852	9	0	6	8	0	47	46	2	1	14	9	17	24	0	6	1	0	8	0	1	8	50	1	0	0	5	17	2	3	0	15	0	14	1	9	11	0	8	0	0	1	0	0	17	29	60	2	0	0
otu26582	6	1	0	15	5	3	4	5	10	1	4	3	14	0	0	0	3	1	0	0	21	2	29	0	12	1	0	2	1	10	19	0	12	6	1	26	2	12	0	5	14	0	1	59	29	2	26	8	0
otu46548	0	27	13	2	7	36	38	0	9	1	18	5	1	5	4	0	1	18	2	0	0	0	4	37	6	20	12	1	0	0	0	23	0	34	0	4	0	0	6	46	0	26	1	0	1	28	1	0	7
otu66621	0	0	0	7	1	0	0	0	0	0	0	0	0	0	0	5	0	0	0	0	0	0	0	0	0	0	0	0	0	0	0	0	0	1	0	0	0	0	0	0	0	0	0	0	0	0	0	0	0
otu21837	0	2	0	13	13	0	0	11	3	0	1	0	0	8	0	0	3	11	1	0	13	5	4	3	7	5	5	1	1	8	0	0	26	13	1	12	1	35	1	7	3	3	1	0	6	0	47	0	0
otu5642	0	0	0	0	0	0	0	0	0	0	0	0	0	0	0	0	0	0	0	0	96	10	43	0	0	0	0	0	0	0	0	0	0	0	0	0	0	0	0	0	0	0	0	0	0	0	0	0	0
otu40599	0	3	14	0	71	9	0	0	1	45	1	30	0	1	43	0	1	9	0	0	4	6	6	5	1	3	29	0	5	15	0	6	17	6	0	22	0	2	0	2	3	0	1	0	0	0	4	1	0
otu44498	0	8	0	3	3	57	64	6	1	102	2	123	3	0	0	0	2	3	3	0	0	0	0	3	0	1	5	0	0	0	0	0	1	0	0	2	8	1	0	0	8	18	0	0	0	0	1	0	0
otu52122	13	2	0	10	21	17	5	0	1	15	0	58	5	12	22	0	1	8	1	1	4	30	5	7	5	9	2	0	2	17	3	9	26	6	8	2	0	1	1	1	4	6	2	3	5	12	11	10	0
otu54957	0	1	2	0	0	9	16	0	60	0	0	13	0	69	40	1	1	37	1	10	41	3	0	0	0	2	0	47	2	0	156	41	4	2	0	5	0	7	0	0	0	0	54	9	2	10	0	3	0
otu56267	13	0	25	2	7	22	17	3	16	14	2	6	20	6	38	1	1	6	1	2	2	4	8	0	0	11	12	87	4	10	21	0	3	0	1	0	1	12	5	10	16	6	2	0	0	2	0	36	1
otu60131	8	2	6	1	0	19	35	1	0	23	1	28	32	10	5	14	11	7	0	0	29	5	0	13	1	14	0	1	0	4	2	0	0	0	2	3	12	15	5	0	0	0	0	0	0	32	0	71	1
otu47503	94	0	10	0	0	0	0	0	0	0	0	0	5	0	0	1	5	0	0	0	0	0	8	26	1	0	0	0	0	0	0	0	0	0	0	0	0	0	0	0	0	3	0	1	49	1	0	5	1
otu9801	0	0	0	232	25	69	65	3	0	0	0	57	0	0	0	0	0	0	0	0	0	0	0	222	0	0	0	0	0	0	0	0	0	0	0	0	0	0	0	0	0	0	0	0	0	0	0	0	7
otu21341	0	2	27	3	4	17	38	19	10	40	0	39	14	7	0	13	1	5	0	0	1	0	1	0	1	7	67	1	3	0	0	0	48	13	0	0	11	6	0	4	26	34	0	0	0	0	2	0	0
otu5140	0	0	0	1	22	0	0	1	0	1	0	0	0	1	2	6	0	24	221	1	1	12	0	1	103	6	1	0	0	0	0	0	0	0	0	0	0	0	0	0	0	0	0	0	0	0	0	0	5
otu62799	0	1	0	0	0	1	1	36	0	0	0	0	0	21	1	0	3	0	1	0	8	2	4	0	41	0	8	0	1	0	5	0	0	0	0	0	0	0	0	1	4	0	2	0	0	1	0	89	0
otu6406	0	3	8	3	1	14	26	0	3	15	9	16	1	0	21	2	0	47	0	0	1	12	3	13	3	1	0	14	1	2	53	0	3	2	53	0	0	6	0	2	0	1	0	87	0	0	2	3	8
otu42843	0	0	58	5	11	11	30	18	4	30	0	21	41	12	0	4	2	5	2	0	1	0	3	0	4	8	21	77	5	0	0	0	14	1	0	0	2	14	0	6	19	26	1	0	0	0	0	1	2
otu55844	0	11	6	7	12	5	3	28	9	3	8	6	0	4	0	84	5	0	0	0	0	0	31	1	17	1	2	0	0	0	0	0	13	0	0	0	1	4	0	8	25	0	0	0	0	0	24	0	1
otu36397	14	0	1	0	6	3	1	0	1	19	0	2	1	4	2	0	8	5	0	33	3	14	3	1	2	0	2	0	0	49	0	4	6	3	4	0	0	0	9	1	11	6	3	0	1	11	19	11	0
otu25695	0	0	1	0	0	0	1	0	0	0	223	0	3	0	1	0	1	0	0	0	0	0	0	1	1	0	0	0	18	0	0	0	0	0	0	0	0	0	1	0	0	0	0	1	0	0	1	2	40
otu5374	0	0	0	0	0	0	0	0	0	0	2	0	0	0	0	0	0	0	0	108	1	0	0	0	0	0	0	0	0	0	0	0	0	0	0	2	551	9	0	0	0	0	5	0	28	0	0	0	0
otu62083	0	3	37	4	2	0	0	21	6	73	0	0	0	0	0	14	5	11	0	0	10	0	24	0	5	0	28	0	0	0	0	0	18	9	0	2	1	0	0	0	40	32	0	9	0	0	10	0	0
otu77	0	0	0	0	0	27	24	0	0	3	7	25	0	0	0	0	0	4	0	0	0	0	0	0	0	0	0	10	1	0	374	0	0	3	0	0	0	0	0	0	0	0	0	53	0	0	0	1	0
otu28260	0	0	0	0	0	0	0	0	5	0	0	0	0	0	1	0	0	0	0	5	0	0	0	0	0	0	4	9	19	0	3	0	0	0	0	10	0	0	0	0	0	0	0	0	0	0	0	1	2
otu40650	0	9	13	31	27	0	0	12	0	9	1	0	0	0	0	1	1	4	5	15	13	6	6	2	3	0	0	0	3	0	0	0	0	15	1	2	3	8	0	8	31	0	0	0	1	0	14	0	1
otu61704	0	3	0	6	4	4	4	2	0	9	7	4	0	19	16	5	5	8	4	0	40	19	5	1	11	2	0	2	5	0	17	0	12	30	0	2	3	7	0	7	2	16	1	41	11	0	59	14	4
otu68611	0	0	0	1	8	97	54	1	0	0	0	18	0	0	1	0	0	0	0	1	7	1	6	24	1	1	0	0	0	0	0	21	8	0	0	4	0	0	0	2	1	1	0	7	36	0	7	157	0
otu38397	0	0	0	0	0	0	0	0	4	1	0	0	0	0	0	0	0	0	0	14	0	0	2	0	0	0	3	14	19	0	2	0	0	0	0	23	0	0	1	0	0	0	0	0	5	0	0	2	36
otu24560	1	0	2	1	5	0	0	0	0	2	0	0	0	0	0	5	1	3	1	1	2	10	3	10	6	1	0	19	7	1	1	18	11	0	0	0	0	0	74	0	14	0	0	1	7	36	0	0	0
otu8306	2	0	1	1	1	2	41	12	0	2	7	6	1	1	10	2	0	3	0	0	15	4	2	1	3	24	5	0	0	0	0	1	7	0	2	1	1	43	5	2	2	0	0	53	2	22	0	17	0
otu13006	0	14	0	1	0	0	0	0	0	0	0	0	0	0	0	0	0	272	47	0	0	0	7	33	0	9	0	0	0	0	0	0	10	0	0	0	0	1	0	11	0	0	0	0	0	5	1	0	3
otu29138	0	7	1	0	2	0	6	21	6	4	5	1	0	0	0	2	0	7	4	0	2	8	6	3	3	16	23	3	1	1	26	3	19	8	1	2	0	0	0	0	2	3	8	0	0	0	11	1	1
otu10708	0	6	17	4	19	83	66	0	0	0	0	69	0	0	93	0	17	0	0	0	0	0	2	0	0	0	0	0	0	0	0	0	3	12	0	0	0	0	0	0	0	40	0	2	0	0	12	0	0
otu28548	5	2	3	0	3	4	2	0	4	4	0	36	0	34	44	0	2	43	1	39	4	14	1	9	2	12	0	4	0	9	1	21	8	23	2	26	0	1	6	0	2	4	40	0	3	11	1	4	0
otu49267	20	0	0	0	0	0	0	0	1	0	0	1	1	23	2	0	0	0	0	8	0	1	0	0	0	0	3	5	5	2	1	10	0	0	29	9	1	1	0	0	0	0	146	16	31	10	0	0	0
otu43509	1	0	0	0	0	2	1	0	0	0	0	0	0	1	113	0	1	8	0	0	109	55	0	0	0	0	1	0	0	0	1	0	20	0	0	0	0	0	1	0	0	0	2	7	0	1	0	9	0
otu29659	14	6	6	17	9	0	0	0	0	47	1	0	2	1	2	0	8	40	0	2	4	1	2	43	21	1	16	4	0	0	8	38	1	1	4	1	0	0	1	1	0	0	50	0	3	0	3	1	2
otu29824	3	0	0	0	0	1	1	1	0	1	100	1	2	0	0	0	0	0	0	0	0	0	1	0	1	0	0	1	20	0	0	0	0	0	0	0	0	0	0	0	0	0	0	2	0	0	0	0	42
otu11162	0	0	1	0	1	21	22	26	0	0	0	13	1	7	0	0	2	0	1	0	5	1	3	0	17	9	11	0	0	1	15	0	0	0	0	0	1	0	0	0	8	0	0	0	1	0	0	168	0
otu14910	3	17	0	0	0	0	0	1	0	14	0	2	0	1	2	0	0	0	5	4	0	0	1	0	0	0	20	1	5	0	6	0	2	0	0	21	5	13	0	0	3	0	3	1	80	0	0	0	0
otu54314	0	3	18	9	10	20	15	27	0	25	0	15	0	0	0	0	0	0	1	0	1	1	1	3	0	25	1	5	0	0	1	0	35	20	0	0	3	12	0	4	33	1	0	0	0	1	11	0	0
otu68384	0	0	0	26	39	0	0	10	0	0	0	0	0	0	0	0	9	0	0	0	4	1	8	0	5	0	0	0	42	0	0	0	0	0	0	5	0	0	0	1	0	0	0	0	0	0	17	0	19
otu19524	15	21	3	0	4	1	6	0	0	1	0	7	2	21	3	1	0	1	3	4	2	6	0	0	3	0	7	0	0	2	4	4	14	0	12	4	4	12	4	1	0	1	50	29	17	31	0	5	0
otu3150	3	3	0	0	1	1	1	0	13	0	2	2	1	22	77	0	2	0	0	2	27	5	0	0	0	2	0	10	0	0	156	29	11	0	1	8	0	4	0	0	1	0	49	21	4	24	0	6	1
otu21089	0	7	43	1	7	28	33	24	5	31	0	20	0	20	0	10	15	13	0	0	5	1	6	0	3	10	6	1	3	1	0	0	20	4	0	6	0	7	0	0	10	2	0	0	0	0	2	0	0
otu58741	0	3	11	13	14	13	8	3	0	8	1	2	11	11	3	1	9	8	15	0	12	2	37	18	6	4	7	9	1	0	30	3	9	19	0	11	7	2	0	5	6	3	1	2	0	0	13	0	2
otu26038	0	0	0	1	9	0	0	25	0	0	0	0	0	0	0	0	1	0	8	0	6	3	1	1	9	26	0	0	0	0	0	0	141	1	0	0	0	0	0	0	0	0	0	0	2	2	0	0	9
otu38697	1	0	3	0	0	0	0	0	1	0	132	2	5	1	1	0	2	0	0	2	2	1	0	1	0	0	0	0	27	0	0	0	0	0	0	0	0	0	3	2	0	0	0	1	0	0	0	1	32
otu59065	0	112	7	205	6	0	0	1	0	0	0	0	0	0	0	1	2	49	9	0	0	0	29	2	0	7	0	0	0	0	0	0	0	0	0	0	0	0	0	10	13	130	0	0	0	0	0	0	2
otu14657	0	2	7	11	5	0	1	7	1	1	1	2	2	0	5	3	7	7	6	0	29	26	22	0	37	33	6	12	0	0	0	2	4	14	0	21	1	7	0	4	1	0	0	0	1	6	26	0	0
otu6155	0	8	0	1	0	73	75	0	7	24	0	73	1	0	1	0	0	6	3	0	0	1	0	3	1	8	4	0	3	1	0	0	7	3	0	3	7	2	0	10	21	26	0	0	1	0	0	0	0
otu23377	0	10	26	1	3	11	12	44	2	23	0	18	0	21	0	12	21	15	0	0	2	0	2	5	2	7	15	0	6	0	0	0	28	2	0	0	3	10	0	4	22	1	0	0	0	0	3	0	0
otu10916	12	0	18	5	11	2	1	0	1	27	0	16	0	1	25	0	1	6	0	1	0	2	2	0	1	2	2	2	2	10	7	1	5	2	1	1	1	0	2	12	1	2	9	2	0	1	1	38	2
otu28038	5	3	8	0	1	29	31	1	5	1	0	12	0	11	5	6	6	0	7	0	5	2	1	7	0	20	2	4	0	0	57	29	6	29	1	8	0	9	0	0	1	0	14	3	4	9	0	44	8
otu48287	0	10	18	23	19	0	0	1	2	0	0	0	0	12	0	21	2	5	10	0	10	0	19	7	58	10	43	12	2	0	0	0	18	19	0	5	6	0	0	2	0	0	0	0	0	0	1	0	0
otu17743	0	0	0	34	4	0	0	7	0	0	0	0	0	0	0	0	0	0	0	0	2	0	22	0	58	0	0	0	0	0	0	0	0	0	0	0	0	0	0	0	0	0	0	0	0	0	0	0	0
otu27451	16	0	0	0	0	6	20	0	0	0	0	8	3	20	7	1	0	1	0	1	0	21	0	0	0	0	3	5	0	0	23	15	0	0	7	2	1	0	0	0	0	0	66	28	4	17	0	13	3
otu61791	0	0	0	0	0	0	0	0	0	0	10	0	0	0	0	0	0	0	0	100	0	0	0	0	0	0	2	0	0	0	0	0	0	0	2	99	31	58	0	0	0	0	26	0	206	0	0	0	8
otu17057	0	11	6	2	7	14	7	12	9	0	0	4	0	1	1	3	0	4	0	0	4	10	5	4	7	6	7	2	1	3	11	13	12	10	0	3	0	1	0	0	1	1	10	0	0	0	12	2	4
otu48694	0	6	66	53	26	0	1	30	0	0	0	0	0	0	0	0	15	0	0	0	13	0	6	27	0	0	0	0	21	0	0	0	4	0	0	17	0	1	0	29	11	0	0	0	0	0	21	0	0
otu23568	4	1	3	3	9	0	0	0	0	0	0	0	0	0	1	5	0	8	1	0	2	9	0	0	1	0	0	31	1	1	1	12	1	1	0	0	0	0	18	1	11	0	0	0	15	51	1	0	0
otu3710	0	2	46	1	22	0	0	16	1	30	0	0	0	19	0	4	9	6	2	0	9	1	3	3	1	6	13	0	1	0	0	0	72	34	0	2	3	5	0	4	6	14	0	0	0	0	12	0	0
otu54146	0	37	0	1	11	0	0	0	0	18	0	0	7	0	0	2	0	0	35	0	1	0	2	4	5	0	37	12	0	0	0	0	6	2	0	0	23	0	0	0	0	2	0	0	0	0	0	0	0
otu25930	0	10	0	8	15	0	0	4	0	8	1	0	17	0	0	3	0	0	14	0	9	3	9	11	10	0	26	11	1	0	0	0	8	20	0	0	4	0	0	10	0	30	0	0	0	0	21	0	0
otu12056	0	23	2	4	3	42	70	2	9	2	1	14	0	1	3	0	2	23	2	0	3	11	2	6	2	5	7	1	0	0	0	11	1	11	0	2	0	0	0	7	0	15	0	0	1	52	3	0	4
otu23389	0	0	0	0	8	0	0	0	0	0	0	0	0	0	102	1	0	31	64	0	0	73	0	0	21	6	0	1	0	0	0	21	0	0	0	0	0	0	0	0	0	0	0	0	0	0	0	0	4
otu34897	10	1	1	3	0	4	32	0	4	0	26	1	67	0	20	0	1	9	0	0	0	2	1	0	1	1	1	0	0	0	48	1	3	0	21	0	7	1	0	0	2	0	0	65	45	6	0	2	7
otu10170	0	0	0	0	0	0	0	0	0	0	0	0	0	0	0	0	0	0	0	0	0	0	0	0	0	0	0	0	0	0	0	0	0	0	0	0	0	0	0	0	0	0	0	0	0	0	0	0	0
otu340	1	3	0	0	0	0	0	0	0	0	1	0	0	1	410	0	5	0	0	0	0	0	0	0	0	0	0	0	0	0	0	0	0	0	0	0	0	0	0	0	0	0	0	0	0	0	0	0	150
otu67167	0	0	21	4	2	0	0	1	0	0	0	0	0	0	14	0	2	12	4	0	98	14	6	4	0	3	0	0	0	0	0	0	0	0	0	0	13	0	0	12	5	0	0	0	35	0	0	0	1
otu40750	0	10	19	16	11	0	0	10	0	0	0	0	0	0	0	1	0	64	17	0	7	8	10	1	30	3	3	3	0	0	1	5	4	14	2	7	0	0	0	16	0	0	0	0	0	3	5	0	27
otu37741	1	4	2	5	5	13	10	1	3	12	5	7	6	12	4	0	0	7	2	2	5	3	15	5	0	1	10	76	3	1	20	7	2	3	0	5	2	19	0	4	1	1	0	1	0	1	1	0	0
otu22038	0	2	0	0	2	35	8	0	0	82	0	154	1	0	0	0	0	3	0	1	1	0	0	5	2	1	3	0	0	0	0	0	8	0	0	6	0	0	0	2	0	0	1	0	0	0	2	0	0
otu66305	0	7	58	3	0	0	0	6	0	1	0	0	32	0	0	7	0	0	2	0	0	0	11	3	1	0	4	0	0	0	0	0	1	4	0	0	0	0	0	0	0	3	0	1	0	0	0	2	0
otu21631	0	4	0	0	0	0	0	1	0	68	0	0	1	0	0	2	0	0	4	0	0	0	7	0	0	1	62	23	2	0	0	0	8	1	0	6	2	7	0	1	6	0	2	0	0	0	0	0	2
otu30640	0	3	8	2	2	3	1	16	8	1	0	2	0	0	5	3	1	30	23	0	0	22	13	1	8	9	13	1	3	0	7	28	1	3	0	0	0	0	1	1	4	1	4	0	0	0	2	5	6
otu69808	2	1	1	0	7	0	0	0	0	3	0	0	0	2	0	2	1	10	1	4	1	15	6	10	20	0	0	8	2	1	0	29	18	1	0	0	0	0	13	0	5	0	2	0	8	39	0	0	0
otu52769	0	0	0	0	0	1	0	0	0	0	0	0	0	0	11	0	8	0	0	0	0	4	1	0	0	0	2	0	0	0	0	0	3	0	0	0	25	0	16	0	0	0	1	0	1	114	0	0	0
otu11635	0	0	0	0	0	1	3	0	0	0	4	0	26	0	0	0	0	0	0	104	0	0	0	0	0	0	0	0	8	0	7	0	0	0	0	0	0	0	0	0	0	0	0	0	2	0	0	1	0
otu45419	0	0	0	0	0	3	68	31	0	0	0	6	0	0	0	2	0	0	6	1	1	1	1	2	15	53	10	0	0	0	0	0	12	1	6	0	1	6	0	0	0	0	0	1	0	0	0	0	0
otu28638	0	0	0	0	0	0	0	0	0	0	0	0	0	0	0	0	0	0	0	1	0	0	0	0	0	0	0	0	0	0	0	0	0	0	0	0	0	0	0	0	0	0	0	0	0	0	0	0	0
otu12152	0	1	4	7	4	0	0	0	3	0	0	0	0	6	0	4	0	3	1	0	8	0	5	3	22	5	14	3	4	0	0	0	8	7	0	3	4	0	0	0	0	0	1	1	0	0	35	3	2
otu13976	0	3	2	159	8	16	40	0	0	0	17	28	0	0	0	0	0	2	0	0	0	0	0	0	0	6	0	0	0	1	0	0	7	0	3	0	0	0	0	1	7	0	1	0	2	0	111	0	0
otu40358	0	0	0	0	0	0	0	0	0	0	0	0	0	0	0	0	0	0	0	0	0	0	0	0	0	0	0	0	0	0	0	0	0	0	0	0	0	0	0	0	0	0	0	0	0	0	0	0	0
otu60665	0	6	0	21	0	0	1	0	0	0	0	1	0	0	0	0	19	1	0	0	0	0	0	477	1	0	0	0	0	0	0	0	0	0	0	0	0	0	0	0	0	0	0	0	0	0	0	0	0
otu4674	0	6	27	13	12	0	0	9	0	55	0	0	25	3	0	24	8	0	2	0	5	3	2	4	3	3	10	10	6	0	0	0	20	7	0	1	4	0	0	0	2	1	0	0	0	0	28	0	0
otu68537	0	7	6	4	0	7	8	5	0	2	2	16	0	2	1	21	3	0	0	0	1	5	1	0	25	28	0	1	2	1	0	0	2	0	3	0	8	4	1	85	1	15	0	0	1	20	0	1	1
otu17522	0	0	20	0	8	0	0	2	3	13	0	0	0	8	0	0	4	2	1	0	12	1	2	1	0	5	1	0	2	3	9	0	11	13	0	19	0	4	0	4	0	1	0	0	22	25	13	0	0
otu37709	2	5	7	1	1	24	38	0	15	0	0	47	1	14	17	2	3	16	2	3	22	13	0	2	1	7	0	8	1	1	14	17	2	11	1	2	0	3	1	0	1	2	42	14	4	12	0	15	0
otu35739	4	0	0	0	0	12	4	0	2	0	0	8	0	29	5	0	0	4	0	0	4	19	0	0	2	0	1	4	1	1	13	14	1	1	3	8	0	0	0	0	0	0	2	12	13	59	2	9	1
otu40260	6	2	0	0	0	8	6	0	1	0	2	3	0	2	4	0	0	1	0	3	1	0	0	0	0	0	1	12	0	0	1	8	0	0	2	0	0	0	0	0	0	2	0	21	8	0	1	4	0
otu49963	0	29	2	0	192	1	5	1	0	0	0	0	0	0	5	0	0	9	0	0	2	1	0	0	2	0	0	0	0	0	0	0	1	27	0	0	0	0	0	7	0	1	0	0	0	0	0	3	0
otu40400	4	0	2	1	1	0	0	0	0	0	135	1	2	0	1	0	0	0	0	12	1	1	1	0	0	0	0	0	38	0	0	0	1	0	0	0	9	0	0	2	0	0	0	0	0	0	0	0	23
otu2956	4	0	2	0	0	1	1	0	0	0	101	1	3	1	2	0	1	1	0	1	2	1	1	0	0	0	0	0	41	0	0	0	0	0	0	0	0	1	4	3	0	0	0	0	0	0	0	0	26
otu44972	0	9	0	15	2	0	0	1	0	0	1	0	0	0	10	0	148	0	63	0	12	2	0	134	1	1	0	0	0	0	0	0	0	7	0	0	0	0	0	0	0	0	0	0	9	0	1	0	0
otu24582	10	1	0	0	1	14	14	1	0	10	0	7	25	5	4	12	17	8	1	0	23	24	1	15	14	16	0	0	0	0	1	0	0	3	2	7	4	6	1	0	0	0	0	0	0	3	0	6	3
otu31929	0	14	0	19	27	0	0	5	0	12	0	0	28	0	0	4	0	0	7	0	5	1	6	27	6	0	24	10	0	0	0	0	3	8	0	0	3	0	0	11	0	20	0	0	0	0	11	0	0
otu27645	1	0	0	0	0	0	0	0	0	0	1	0	0	0	0	0	0	0	0	63	0	0	0	0	0	0	0	0	0	0	0	0	0	0	1	220	9	6	0	0	0	0	31	0	87	0	0	0	0
otu52863	0	7	1	0	0	3	9	1	2	0	2	6	0	1	0	33	0	0	65	0	2	10	27	1	7	24	14	4	0	0	0	0	1	0	0	0	4	3	0	23	0	4	0	0	0	0	0	1	1
otu53845	31	3	0	0	0	0	0	0	7	0	2	0	0	0	0	0	0	2	1	0	0	0	1	0	0	0	8	0	3	1	0	0	2	0	0	14	55	1	1	2	0	0	0	0	20	0	0	0	8
otu57039	8	0	4	0	0	0	0	0	0	13	0	0	4	4	2	0	0	0	0	0	0	9	0	0	0	0	8	0	1	4	5	0	0	0	0	33	0	0	0	0	0	0	14	40	4	38	0	2	0
otu65261	0	11	14	20	12	0	0	7	1	0	0	0	4	0	1	15	2	3	2	0	19	27	10	0	13	15	3	8	2	0	0	0	2	6	0	12	0	4	0	1	1	0	0	0	2	2	68	0	6
otu1134	12	0	3	6	1	29	29	6	1	5	1	41	6	8	1	1	4	0	0	7	11	9	0	1	1	2	2	5	12	0	0	0	2	0	1	0	0	5	6	2	2	3	2	9	2	3	1	2	0
otu50556	0	2	3	0	5	4	7	4	7	4	0	5	1	0	0	15	2	5	4	0	6	1	4	8	6	1	100	22	0	0	0	0	5	15	0	0	2	1	0	1	6	9	0	0	0	0	9	0	0
otu54651	0	0	24	53	26	6	9	6	0	0	0	3	0	0	10	0	34	0	1	0	11	0	4	26	2	0	0	0	2	0	0	0	0	8	0	0	0	2	0	1	22	5	0	0	0	1	27	0	0
otu66057	0	6	13	6	17	4	7	7	11	5	2	4	0	7	0	17	7	5	0	0	0	0	2	4	5	2	5	1	2	0	0	0	4	1	0	1	1	4	0	2	47	0	0	0	0	0	10	0	1
otu20518	2	0	0	1	0	2	0	0	0	0	1	0	0	0	0	0	0	0	0	0	0	0	0	0	0	0	0	0	0	0	0	0	0	0	0	0	0	0	0	0	0	0	1	10	1	1	2	0	228
otu39384	24	0	1	4	13	2	2	3	2	0	2	2	5	3	4	8	1	5	2	13	6	6	1	6	2	0	3	7	1	8	2	4	0	3	0	1	1	11	11	2	5	6	2	2	9	16	0	6	0
otu11815	0	0	28	29	11	0	0	1	0	0	0	1	0	1	0	2	14	1	3	0	23	1	10	0	14	11	3	6	0	0	0	0	5	24	0	3	1	0	0	1	0	0	0	0	0	0	17	5	1
otu35193	0	0	0	465	8	0	0	6	0	0	0	0	0	0	0	0	0	0	0	0	0	0	0	0	0	0	0	0	0	0	0	0	0	0	0	0	0	0	0	0	0	0	0	0	0	0	0	0	9
otu8468	1	0	0	0	1	0	11	1	0	0	12	0	0	0	0	1	0	0	0	0	0	0	0	0	0	1	1	1	0	0	0	0	1	0	0	0	0	0	0	0	0	0	0	0	2	0	0	0	41
otu47279	0	0	1	0	5	1	0	2	2	2	0	1	0	0	1	0	1	7	1	2	2	7	4	6	5	9	6	0	1	19	2	12	17	19	1	5	0	0	0	1	1	0	9	0	0	0	8	1	0
otu16398	1	2	12	0	36	81	61	0	0	0	7	28	0	0	12	0	0	0	0	0	1	4	0	0	0	0	0	0	0	0	0	0	1	0	0	1	0	0	0	0	0	0	1	56	109	3	10	3	0
otu27758	0	0	0	0	0	2	4	0	0	0	0	0	0	0	3	0	1	0	0	1	3	1	0	0	0	0	0	0	0	0	0	0	0	0	0	0	0	0	0	0	0	0	0	1	2	0	0	1	0
otu5654	3	2	11	1	7	3	3	6	10	0	0	1	3	7	1	0	4	9	2	0	9	3	1	0	0	2	3	1	3	3	13	0	2	10	1	8	0	2	0	0	2	1	1	6	25	41	1	5	0
otu55587	0	34	0	270	6	0	0	2	0	0	0	0	0	0	0	0	0	2	46	0	0	0	0	14	0	0	0	0	1	0	0	0	0	0	0	0	0	0	0	0	0	0	0	0	0	0	0	0	1
otu23042	2	1	0	0	0	2	0	0	7	17	0	0	0	0	3	1	0	1	2	0	0	0	1	0	0	0	12	20	3	0	0	1	0	0	0	4	0	5	0	1	7	0	0	0	23	1	0	0	2
otu40422	0	16	5	0	1	3	3	1	3	26	1	5	0	38	0	4	0	4	0	0	1	0	1	0	4	0	21	0	30	2	0	0	32	0	0	5	13	33	0	0	13	1	0	0	0	0	0	0	1
otu63468	0	0	54	3	10	0	0	17	1	0	0	0	0	1	0	0	1	1	1	0	0	2	5	1	0	6	6	0	1	0	5	0	2	14	0	1	0	1	0	2	1	4	0	0	2	3	5	0	0
otu2162	0	1	5	4	4	9	10	5	2	5	3	1	12	0	1	0	0	2	0	0	13	65	5	0	3	15	6	1	0	0	8	0	10	7	5	11	0	3	0	0	0	0	0	5	13	17	7	0	2
otu35931	12	0	0	0	12	63	75	1	0	2	0	43	0	0	49	0	0	1	0	0	0	0	0	0	0	0	0	7	0	0	0	0	0	2	7	0	0	0	0	0	0	3	0	11	0	0	0	15	0
otu48082	2	0	3	3	2	16	14	1	6	25	4	12	16	0	2	2	1	4	0	1	6	15	0	0	0	6	9	4	1	0	18	0	7	3	0	5	0	22	1	0	3	1	0	11	15	26	3	0	0
otu65747	0	13	6	17	12	1	0	5	0	9	1	0	0	0	0	1	0	7	2	0	12	8	10	0	3	3	0	1	1	0	0	0	2	6	0	2	4	4	0	6	5	0	0	0	0	0	15	0	0
otu37749	0	2	8	4	8	30	41	0	0	4	21	17	0	0	10	0	8	6	5	0	1	0	0	0	1	0	0	14	1	0	0	0	1	13	0	0	4	0	0	1	0	5	0	10	0	0	3	40	6
otu24652	25	0	14	8	2	20	29	0	0	0	22	12	0	0	0	1	20	0	0	0	1	0	2	11	0	10	0	0	0	0	0	0	4	1	0	0	0	0	0	3	0	9	0	90	1	0	10	7	3
otu9037	0	2	0	0	15	0	0	0	0	0	0	0	0	0	0	0	6	0	0	0	1	0	0	0	7	8	0	0	0	0	0	0	10	9	0	0	0	0	0	0	0	0	0	0	0	0	1	0	1
otu26157	0	56	17	77	27	0	0	7	0	0	0	0	0	0	0	2	20	0	0	0	16	5	45	6	10	0	0	0	0	0	0	0	0	0	0	0	0	0	0	3	0	5	0	0	0	0	34	0	0
otu27465	0	4	1	0	10	0	0	0	1	0	0	0	0	0	0	1	203	0	8	0	0	0	5	18	14	0	0	0	1	0	0	0	0	1	0	0	0	0	0	16	0	0	0	0	0	0	0	0	36
otu30905	2	0	3	0	0	0	0	0	0	4	0	0	0	0	0	5	0	7	1	23	0	35	33	4	20	0	0	0	0	1	0	22	41	1	3	0	1	0	0	0	0	0	0	0	0	0	1	0	0
otu50673	12	0	1	2	0	30	41	3	10	7	0	38	5	10	13	1	0	15	0	0	1	5	0	0	0	7	25	0	3	0	0	0	16	13	4	4	2	2	0	6	0	3	1	2	3	37	0	0	1
otu35572	0	0	4	4	6	0	0	0	0	0	0	0	0	0	0	3	11	3	58	0	0	0	0	8	0	3	0	1	0	0	0	0	9	0	0	0	0	0	0	0	1	0	0	0	0	0	0	0	0
otu46449	1	0	0	13	13	7	0	0	0	3	0	19	2	9	18	0	1	2	0	4	1	9	2	2	5	5	0	0	3	5	1	4	6	3	5	0	0	0	6	0	5	1	0	2	6	7	6	5	0
otu7598	18	0	15	38	15	15	9	1	0	0	16	7	54	0	37	0	3	3	0	0	3	3	6	28	5	0	1	0	0	0	0	0	0	0	0	0	0	0	0	13	0	4	2	5	2	0	19	0	3
otu65903	3	2	0	2	16	0	0	3	0	0	1	0	0	2	0	0	0	5	0	1	0	1	8	8	12	0	0	14	3	0	0	5	14	0	0	0	1	0	11	0	4	1	0	0	3	5	1	0	0
otu25523	0	0	1	0	0	0	1	1	0	2	44	0	0	1	0	0	0	8	0	0	30	3	1	0	0	0	1	0	0	1	0	0	4	0	0	0	0	36	0	0	0	0	0	17	2	92	0	25	11
otu26108	13	0	0	2	5	1	1	1	0	3	0	21	1	2	10	0	0	0	0	21	0	11	1	0	6	13	1	0	4	4	1	1	2	1	1	0	0	1	11	13	9	4	0	0	1	3	6	1	0
otu53355	0	3	8	2	7	0	0	0	0	0	0	0	0	7	0	0	0	71	8	0	3	1	7	1	7	0	8	1	1	4	98	1	1	0	0	1	0	0	1	2	0	0	0	1	0	0	3	0	5
otu7913	2	15	1	0	4	0	2	0	0	1	0	0	4	23	2	2	0	3	27	1	0	2	2	1	7	0	3	0	11	8	6	10	35	0	5	8	9	31	0	0	0	0	15	6	2	1	1	1	0
otu28347	1	4	4	12	24	7	2	2	4	0	1	2	7	0	23	9	4	3	5	1	0	7	6	1	1	5	10	3	2	2	8	4	2	4	0	1	0	0	9	1	17	2	0	4	10	3	0	19	1
otu64631	3	1	9	4	4	26	35	1	16	14	0	24	4	1	10	3	3	7	1	0	1	0	0	0	0	13	17	0	2	0	0	0	4	9	0	0	3	5	3	2	7	2	2	0	8	33	1	0	0
otu69989	3	3	0	0	0	0	0	1	18	25	0	2	0	0	5	0	0	0	5	0	2	1	4	0	1	0	16	2	2	0	1	2	0	0	0	8	0	3	0	2	0	0	0	1	21	0	0	0	4
otu24134	0	5	0	2	2	0	0	1	2	24	9	0	0	0	0	0	1	9	4	1	7	1	0	0	1	0	3	146	4	0	0	2	1	2	0	1	0	14	0	7	1	3	0	0	0	0	0	0	0
otu58387	1	2	0	2	0	0	0	0	0	0	31	0	1	0	3	1	0	3	0	3	0	2	0	1	6	2	0	0	7	1	0	0	1	2	0	1	0	0	0	0	0	0	0	0	0	1	0	3	15
otu37711	0	0	0	0	11	0	0	0	0	0	0	0	0	0	102	0	0	27	13	0	2	75	0	0	69	4	0	0	0	0	0	32	0	0	0	0	0	0	0	0	0	0	0	0	0	0	0	0	1
otu4483	0	0	0	1	0	0	4	0	0	0	0	0	0	0	0	0	0	0	0	0	0	0	0	0	0	0	0	0	0	0	0	0	0	0	0	0	0	0	0	0	0	0	0	0	0	0	0	0	78
otu3679	0	5	0	1	1	0	1	1	0	55	1	0	102	0	0	9	0	0	1	0	12	0	0	42	9	0	0	7	0	0	0	0	0	2	0	0	15	0	0	2	0	7	0	0	0	0	1	0	0
otu34441	0	2	3	8	10	7	7	13	0	28	0	6	2	15	0	10	0	0	2	0	2	4	2	3	4	2	0	4	2	0	0	0	10	4	0	0	2	3	0	1	14	15	0	3	0	0	35	0	1
otu43621	0	4	15	6	3	13	31	0	0	37	0	21	13	0	1	1	2	10	1	0	0	1	5	32	5	1	24	3	1	0	0	0	5	6	0	0	18	9	0	0	0	3	0	0	0	0	10	0	0
otu17301	0	3	0	1	6	0	1	16	1	0	1	0	0	0	0	2	0	1	8	0	3	12	16	2	3	9	5	4	1	0	2	1	9	12	0	6	0	0	0	0	1	0	1	0	0	0	20	0	20
otu20877	0	0	0	1	0	0	0	0	0	6	11	0	1	2	0	0	0	1	0	0	28	6	0	0	0	0	1	0	0	5	1	0	0	1	2	0	0	46	7	0	1	0	1	95	1	29	1	7	3
otu28369	6	0	3	6	3	18	32	0	0	0	9	14	0	0	23	0	1	57	0	0	1	0	11	0	0	0	0	18	0	0	0	0	4	18	0	10	0	0	0	4	0	1	0	0	27	0	0	0	3
otu40429	0	0	0	0	0	0	0	0	0	0	4	0	0	1	0	1	0	0	0	0	0	0	0	0	0	0	0	0	0	0	0	0	0	0	0	0	0	0	1	0	0	0	0	79	0	0	0	0	0
otu33833	4	0	6	5	0	8	7	2	0	3	0	15	2	0	0	3	1	0	1	0	3	19	11	0	3	0	1	0	10	3	0	0	0	0	2	0	0	3	17	5	4	9	1	7	7	0	12	12	0
otu44825	0	3	1	1	2	0	0	13	1	0	1	0	25	1	0	0	4	0	2	0	6	0	29	0	35	0	0	0	0	0	0	0	38	11	0	3	1	11	0	3	0	0	0	2	0	0	27	0	0
otu58867	0	0	6	4	7	0	0	2	0	3	0	0	0	28	0	0	2	7	2	0	22	7	1	0	1	5	17	0	1	2	0	0	1	18	0	5	1	0	0	1	3	4	0	0	7	10	35	0	0
otu9794	8	0	0	0	0	7	9	0	1	21	1	8	0	0	5	0	0	2	0	0	0	1	0	0	0	2	1	1	0	0	1	1	1	0	0	0	0	2	6	0	0	1	18	71	16	22	1	1	0
otu46269	0	0	3	2	1	5	8	14	1	7	1	15	2	0	0	36	0	0	1	0	0	0	0	1	14	29	14	1	2	0	0	0	5	0	0	0	27	33	0	2	11	4	0	0	0	0	3	0	0
otu29136	0	11	3	13	9	0	0	1	0	5	18	0	0	0	0	0	16	0	6	0	1	0	22	2	3	0	0	0	0	0	0	0	0	0	0	3	0	0	0	5	0	7	0	2	2	0	1	0	14
otu48908	0	0	0	77	5	0	0	13	0	0	0	0	0	0	0	0	0	0	0	0	0	0	25	0	19	0	2	0	1	0	0	0	0	0	0	0	0	0	0	1	2	0	1	0	2	0	2	0	1
otu35925	0	4	0	5	11	0	0	4	1	0	0	0	0	6	0	5	6	3	0	0	4	0	2	4	5	1	7	5	0	0	0	0	34	9	0	2	6	41	0	1	2	3	0	0	0	0	20	0	1
otu17072	16	0	1	0	0	1	2	0	0	0	0	2	2	1	29	0	0	0	0	0	0	0	0	0	0	0	0	0	0	2	0	3	0	1	0	0	1	0	0	0	0	0	9	69	8	10	0	3	0
otu3346	0	0	0	0	0	0	0	0	0	0	0	0	0	0	0	0	0	0	0	0	0	1	410	0	0	0	0	0	0	0	0	0	0	0	0	0	0	0	0	0	0	0	0	0	0	0	0	0	0
otu25468	6	0	1	0	0	31	33	1	0	8	2	25	17	9	6	6	3	15	0	0	23	3	0	5	3	6	0	1	0	0	5	0	0	2	12	0	4	6	3	0	0	1	0	0	0	22	1	11	0
otu13011	21	0	127	0	4	0	0	0	0	0	3	0	0	0	0	0	0	1	0	0	0	0	1	0	0	0	0	0	0	0	0	0	0	0	2	0	0	0	0	0	0	8	0	0	21	0	0	3	13
otu10159	0	0	0	0	0	0	0	174	0	0	0	0	0	0	79	0	0	0	0	0	33	1	0	0	0	0	0	0	0	0	0	1	0	0	0	0	0	0	0	23	0	0	4	0	0	0	0	0	0
otu45720	0	0	0	138	4	0	0	1	0	0	0	0	0	0	0	0	0	0	0	0	4	0	12	0	70	0	2	0	0	0	0	0	0	0	0	0	0	0	0	2	2	0	0	0	4	0	2	0	1
otu11189	1	0	2	0	12	1	0	0	2	1	0	0	0	0	0	0	0	9	0	0	3	12	7	5	8	4	7	0	0	20	5	12	7	5	0	4	0	0	0	1	2	0	10	0	0	0	4	1	2
otu37247	2	0	0	0	3	0	21	0	3	0	1	0	0	5	2	7	2	3	1	0	8	4	0	12	1	1	10	1	0	1	20	0	1	0	5	0	3	0	0	0	1	0	0	6	0	1	0	2	4
otu12819	0	0	0	0	0	0	0	0	0	0	0	0	0	0	0	0	0	0	0	0	0	0	0	0	0	0	0	0	0	0	0	0	0	0	0	0	0	0	0	0	0	0	0	0	0	0	0	0	0
otu66439	29	0	2	0	0	3	9	0	4	0	0	1	17	2	10	0	0	3	0	0	0	15	0	1	0	1	16	2	0	0	5	5	0	0	0	1	0	1	3	0	1	0	12	66	26	6	0	10	0
otu18268	15	0	1	9	4	6	1	0	0	13	0	26	2	2	4	0	0	0	0	7	2	3	0	2	1	2	0	0	3	9	0	1	0	0	1	1	0	0	1	1	5	0	0	1	2	3	6	2	0
otu4585	0	0	1	2	2	15	8	0	1	0	0	6	0	0	2	0	0	2	0	1	7	1	1	0	0	1	0	0	0	1	0	0	0	1	0	2	0	3	0	6	0	1	0	0	20	0	2	0	1
otu36533	0	3	5	7	2	0	0	19	0	1	0	0	0	1	8	0	16	9	0	0	4	0	14	0	0	0	0	0	0	0	4	22	1	7	0	0	0	1	0	0	0	0	0	0	3	0	1	0	1
otu9066	5	0	1	2	0	6	2	1	0	3	0	16	0	0	16	0	0	1	0	3	0	10	0	0	15	27	4	0	0	0	0	0	3	0	0	7	1	3	3	11	1	0	0	0	1	3	2	1	0
otu45221	2	0	1	0	0	1	1	0	0	0	31	1	3	1	0	0	2	1	0	2	0	0	0	0	0	0	0	0	17	0	0	0	0	0	1	0	0	0	0	2	0	0	0	1	0	0	1	0	30
otu22356	6	0	0	1	2	16	15	1	1	6	1	25	2	6	0	2	1	1	1	0	5	10	2	0	0	1	1	0	6	0	0	0	0	0	0	0	0	2	28	69	1	0	0	0	2	5	5	1	1
otu5977	0	0	0	106	16	0	0	74	0	0	0	0	0	0	0	0	0	0	0	0	0	0	0	0	59	0	0	0	0	0	0	0	0	0	0	0	0	0	0	0	0	0	0	0	0	0	0	0	1
otu53142	0	17	0	0	0	0	0	0	0	0	0	0	0	0	0	0	0	0	0	0	0	0	0	43	0	0	0	0	0	0	0	0	2	18	0	0	0	0	0	73	0	0	0	31	0	1	0	0	2
otu31870	0	0	24	3	11	0	0	14	0	14	0	0	0	10	0	1	5	2	2	0	8	0	0	1	2	2	23	0	5	0	0	0	26	17	0	1	3	1	0	0	5	2	0	0	0	1	12	0	0
otu49019	0	7	0	0	61	0	0	2	0	0	0	0	0	0	0	0	55	0	0	0	5	1	0	0	3	0	0	0	0	0	0	0	0	8	0	0	0	0	0	0	0	0	0	0	0	0	82	0	0
otu46169	8	2	0	1	0	5	15	0	1	0	0	6	1	4	1	0	1	2	0	1	3	2	0	0	1	0	0	9	3	0	2	4	1	0	5	2	1	2	1	0	0	0	8	15	10	21	4	8	0
otu66552	7	0	20	1	6	26	19	4	9	4	2	15	7	2	12	0	0	7	2	0	1	1	6	0	0	1	0	6	1	1	12	3	1	0	0	0	2	2	0	1	4	5	1	2	0	1	0	29	1
otu67319	0	178	1	0	0	0	0	0	0	0	0	0	0	0	0	0	0	0	0	0	0	0	0	0	0	0	0	0	0	0	0	0	0	0	0	0	0	0	200	0	0	0	0	0	0	0	4	0	0
otu58441	0	0	13	1	11	0	0	11	2	6	0	0	0	9	0	0	0	16	1	0	11	0	2	2	3	1	8	0	4	1	19	0	3	45	2	2	6	3	0	13	3	0	0	0	4	12	4	0	1
otu59852	0	1	82	0	4	0	0	4	0	0	0	1	0	0	0	2	1	1	0	0	0	0	4	2	8	1	1	0	0	0	0	0	100	1	0	4	0	14	0	0	7	1	0	0	0	0	0	1	0
otu61502	0	10	9	1	6	4	4	12	2	0	1	2	0	0	0	11	1	1	0	0	0	0	15	3	12	0	0	0	0	0	0	0	12	0	0	0	0	0	0	2	2	0	0	1	0	0	25	0	0
otu58589	0	0	0	0	0	0	0	1	0	0	0	0	0	0	0	0	252	0	0	0	0	0	0	0	0	0	0	0	0	1	0	0	0	59	0	0	0	0	0	0	0	0	0	0	0	0	0	0	0
otu66224	0	0	0	0	5	0	0	0	0	0	0	0	0	0	51	0	0	14	45	0	1	42	0	0	37	3	0	0	0	0	0	9	0	0	0	0	0	0	0	0	0	0	0	0	0	0	0	0	3
otu5198	34	0	2	0	0	1	1	0	0	0	0	1	1	3	12	0	0	0	0	0	1	2	0	0	0	0	0	0	0	1	0	16	0	1	0	0	1	0	0	0	0	0	17	33	9	5	0	0	1
otu6751	0	0	0	0	8	0	0	10	0	0	32	0	1	0	0	0	0	0	0	3	0	0	0	0	0	0	3	0	0	0	0	0	0	0	1	292	5	0	1	0	0	0	0	0	0	0	0	0	0
otu22203	0	3	17	2	0	26	39	11	5	37	0	39	4	0	2	1	0	2	0	0	1	0	0	0	0	0	18	0	1	0	0	0	8	6	0	0	2	0	0	1	2	0	0	1	0	0	1	0	0
otu1702	2	0	1	2	11	7	1	0	0	9	0	17	2	4	14	0	1	1	0	4	1	7	2	3	2	1	0	0	1	12	2	1	7	4	0	0	0	1	7	0	3	0	0	1	1	5	7	3	1
otu67472	12	1	10	9	4	1	1	1	0	1	5	2	0	2	19	1	4	3	0	39	12	7	2	7	3	1	5	15	0	1	11	6	0	1	6	2	0	4	0	0	0	2	0	40	0	9	0	4	4
otu5305	0	0	0	106	12	0	0	0	0	0	0	0	0	0	0	0	0	0	0	0	0	0	71	1	0	0	0	0	0	0	0	0	0	0	0	0	0	0	0	31	0	0	0	0	0	0	16	0	0
otu14280	0	0	0	0	0	2	5	23	0	0	0	0	3	46	0	3	2	0	1	0	0	0	2	0	5	6	61	1	0	0	0	0	14	2	0	0	0	0	0	0	14	0	0	0	0	0	0	0	0
otu4690	0	0	0	0	0	0	0	0	0	0	0	0	0	0	0	0	0	0	0	0	0	0	0	0	0	0	0	0	0	0	0	0	0	0	0	0	0	0	0	0	0	0	0	0	0	0	363	1	0
otu16538	0	0	0	0	20	0	0	0	0	0	0	0	0	0	0	0	0	0	0	0	0	0	19	0	0	0	0	0	0	0	0	0	0	4	0	0	0	0	0	3	0	0	3	0	0	0	43	0	0
otu68644	0	0	0	1	0	0	0	0	0	0	0	0	0	0	0	0	0	0	0	0	0	0	0	1	0	0	0	0	3	0	0	2	0	0	0	0	0	0	1	72	1	0	1	0	0	0	0	0	0
otu722	0	9	50	4	2	0	0	1	0	0	0	0	0	0	0	0	6	62	9	0	0	0	15	0	5	0	0	0	0	0	0	0	0	22	0	0	0	8	0	17	0	4	0	0	0	0	0	1	0
otu1517	0	0	26	0	5	0	0	2	0	0	0	0	0	0	0	1	9	0	11	1	0	0	2	86	3	4	0	0	0	0	0	0	0	0	0	0	0	0	0	0	0	112	0	0	0	0	13	0	0
otu21832	0	6	0	7	35	0	0	11	0	0	0	0	0	0	0	0	15	0	27	0	0	0	9	2	0	0	0	0	0	0	0	0	0	0	0	0	0	0	0	0	0	77	0	0	0	0	0	0	0
otu12589	0	44	2	1	90	1	0	0	0	0	0	0	0	0	0	0	2	0	5	0	0	0	32	0	22	0	0	0	0	0	0	0	0	0	0	0	0	0	0	4	0	1	0	0	0	0	19	0	1
otu24342	0	8	5	1	2	20	26	2	3	2	2	2	2	2	12	0	2	8	0	0	2	1	0	27	3	7	5	0	0	0	0	21	1	11	0	1	0	0	4	13	0	10	0	0	0	16	0	0	2
otu45261	0	2	61	4	0	0	0	2	0	1	0	0	19	0	0	1	0	0	0	0	0	0	8	0	0	0	0	0	1	0	0	0	0	2	0	0	0	0	0	0	0	3	1	1	0	0	0	1	0
otu6346	0	0	0	0	0	0	0	0	0	0	0	0	0	0	0	0	0	5	0	0	0	0	4	0	0	0	0	0	0	0	0	0	0	0	0	0	0	0	0	0	0	307	0	0	0	0	0	0	0
otu50947	0	7	2	0	4	4	14	0	12	0	15	2	1	0	2	1	1	15	2	0	0	1	3	2	5	4	6	0	0	0	0	9	0	9	0	1	0	0	4	9	0	12	0	0	0	24	1	0	3
otu62502	0	5	6	9	9	0	0	3	0	11	0	0	0	0	0	1	0	4	3	1	9	1	0	0	0	13	0	0	1	0	0	0	10	16	1	1	4	8	0	6	2	1	0	0	1	0	3	0	0
otu55272	1	0	0	2	5	0	0	1	0	2	0	0	0	1	0	1	0	7	0	1	2	4	4	1	8	0	2	5	0	2	0	7	16	3	1	0	1	0	3	0	13	1	1	1	5	17	0	0	0
otu53036	1	0	0	0	0	0	0	0	0	0	0	0	0	0	0	0	0	0	0	0	0	0	0	0	0	0	0	0	0	0	0	0	0	0	0	0	0	0	0	0	0	0	0	0	0	0	0	0	0
otu11024	0	0	56	22	17	1	1	8	0	0	9	0	0	0	3	0	26	0	0	0	0	0	1	22	1	0	15	0	0	0	0	0	0	0	0	0	0	0	0	7	0	0	0	0	0	0	51	1	1
otu7307	5	8	2	0	0	8	14	0	18	0	0	6	0	7	4	0	5	19	0	7	4	1	0	2	0	2	1	19	0	1	41	42	4	0	1	1	0	6	0	0	1	0	23	2	2	6	0	3	3
otu26581	2	1	3	12	1	1	1	0	2	4	3	0	21	1	3	0	2	4	0	0	0	0	0	21	0	0	6	1	0	0	2	1	0	4	4	0	0	1	0	0	0	1	0	6	10	4	3	6	1
otu18866	4	0	0	0	1	4	10	1	6	11	0	19	2	7	4	2	2	12	0	0	1	1	0	1	0	2	16	0	2	0	0	0	11	16	0	1	0	0	0	11	4	6	0	1	3	24	0	0	1
otu38847	1	1	7	0	2	4	8	0	0	1	0	9	14	47	0	1	0	0	1	0	2	2	0	0	2	0	11	42	1	0	0	0	6	0	0	1	1	1	0	0	0	1	1	0	0	0	1	0	0
otu14585	0	0	0	0	0	0	0	142	0	0	0	0	0	0	0	0	0	0	0	0	0	0	0	0	0	0	0	0	0	0	0	0	0	0	0	0	0	0	0	17	0	0	0	0	0	0	0	0	0
otu52720	0	0	0	0	0	0	1	0	0	0	4	0	0	0	1	0	0	3	0	0	0	0	1	0	0	32	0	0	1	0	0	0	0	17	0	0	0	0	0	0	0	0	0	0	17	0	0	0	14
otu38026	0	0	3	0	4	1	2	8	18	1	0	1	0	0	2	4	0	5	2	0	3	1	2	1	1	7	6	9	1	5	7	5	1	2	0	0	0	1	0	0	7	0	2	0	0	1	4	4	1
otu4248	0	2	1	29	83	1	0	0	0	2	0	2	0	1	4	0	2	4	0	0	0	9	3	11	5	2	1	0	0	1	0	2	3	1	0	0	0	0	1	5	2	4	0	2	3	0	8	6	1
otu12293	2	6	3	0	0	10	9	0	0	0	1	2	3	2	5	0	1	2	0	0	0	2	1	0	0	0	0	0	0	1	0	0	5	0	0	0	0	5	0	4	1	0	0	84	6	0	0	0	16
otu49748	0	11	0	0	4	12	26	2	11	0	2	2	0	2	1	0	1	19	0	0	2	1	1	2	3	4	16	0	0	0	0	3	0	3	0	0	0	0	4	1	0	2	0	0	0	24	0	0	0
otu28919	23	0	0	6	3	9	1	2	1	3	1	10	5	1	3	2	0	2	0	4	4	4	0	1	5	1	1	1	6	8	0	1	1	1	4	0	0	2	6	1	2	1	0	2	2	2	2	6	1
otu41051	3	0	2	1	0	13	13	2	0	0	0	32	1	0	2	1	0	0	0	1	10	4	1	1	1	0	3	9	1	0	0	0	1	0	0	0	1	3	4	3	0	0	0	3	1	0	0	0	0
otu7295	0	9	0	3	8	0	0	12	1	4	0	0	9	0	0	4	0	0	5	0	2	1	5	7	4	0	20	17	0	0	0	0	4	13	0	0	1	0	0	1	5	2	0	0	0	0	12	0	0
otu13570	0	0	7	0	0	0	0	0	0	0	0	0	0	0	0	0	0	0	0	0	1	1	0	0	0	0	0	0	0	0	11	0	1	0	0	0	0	0	0	0	0	0	0	0	6	19	0	0	0
otu26702	0	1	0	0	78	0	0	0	0	0	0	0	0	0	0	0	0	0	0	0	0	0	0	6	0	0	0	0	0	0	0	0	0	0	0	0	0	0	0	3	0	0	0	1	0	0	0	0	0
otu63026	0	0	0	0	4	0	0	16	0	1	0	0	0	0	0	2	4	0	0	0	2	0	2	2	2	20	14	2	0	0	27	0	16	33	0	0	0	0	0	3	2	0	0	1	0	0	3	0	1
otu68595	0	0	0	0	0	0	3	1	0	8	0	1	0	0	0	0	0	0	0	0	0	0	0	0	1	0	0	0	0	0	0	0	0	0	0	0	0	0	0	0	4	0	0	0	0	0	0	0	0
otu14647	4	1	2	0	1	8	2	0	2	16	0	10	2	5	11	0	0	9	0	1	0	3	0	0	0	3	9	0	1	0	0	0	11	4	0	3	0	0	1	9	3	2	1	1	1	23	2	0	0
otu11785	0	0	0	1	0	0	0	21	0	0	0	0	0	0	0	0	0	0	1	0	0	0	8	0	2	0	1	0	0	0	0	0	0	0	0	0	0	0	0	0	0	0	0	0	0	0	0	0	1
otu19255	0	1	0	1	5	0	1	5	3	0	5	0	0	0	0	46	0	0	0	0	0	0	8	7	2	0	0	0	0	0	0	0	4	0	0	0	0	0	0	2	12	0	0	1	0	0	8	0	0
otu49052	18	0	0	5	4	0	0	0	0	0	0	0	0	0	0	0	0	1	1	17	1	3	0	4	0	2	3	2	1	1	1	1	4	1	0	1	0	0	1	0	0	1	19	1	0	2	0	0	0
otu49196	0	0	0	2	1	2	8	3	1	0	0	3	0	0	12	0	0	0	0	0	2	1	2	0	1	0	2	0	0	0	8	0	1	7	1	0	0	6	0	1	0	0	11	80	3	0	0	3	0
otu20396	12	0	28	2	1	0	0	9	6	19	0	0	0	0	0	1	1	3	0	0	3	1	4	0	2	1	3	0	0	5	0	1	1	1	3	0	0	0	0	0	1	1	0	9	0	0	0	11	3
otu33069	0	0	0	0	0	0	0	0	3	0	0	0	0	0	0	1	0	0	0	0	0	0	4	0	2	1	1	0	0	0	0	0	3	0	0	1	0	0	0	75	0	3	0	0	0	0	0	0	0
otu33600	6	51	2	1	0	19	12	0	0	0	0	52	0	0	14	19	0	0	0	0	0	0	2	0	81	11	1	0	0	0	0	0	0	0	0	0	1	0	0	0	0	0	0	0	5	0	0	0	0
otu37153	0	0	0	1	0	0	0	13	0	0	0	0	4	0	0	0	0	4	1	0	0	0	2	1	1	12	17	1	0	0	18	0	5	5	0	0	0	0	0	0	0	4	1	40	1	0	2	26	0
otu44988	25	4	0	3	2	8	5	0	5	1	0	11	0	1	4	6	0	0	0	0	1	2	0	0	1	22	0	3	0	0	0	0	0	0	0	2	4	15	10	5	10	6	0	1	2	1	3	8	0
otu56486	0	0	1	0	0	0	0	0	0	0	0	0	0	0	0	0	0	0	0	0	0	0	0	0	0	0	0	0	0	0	0	0	0	0	0	0	0	0	0	0	0	0	0	0	0	0	0	0	0
otu64709	2	0	0	0	0	0	0	0	7	7	0	3	0	0	3	0	0	0	0	3	0	0	1	0	0	0	23	13	3	0	4	0	1	0	0	4	0	3	0	0	11	1	0	0	8	0	0	0	0
otu46518	0	2	3	21	10	0	0	0	0	33	0	0	4	1	0	0	1	0	0	0	2	3	0	2	5	2	1	0	3	35	1	0	7	7	1	7	0	0	10	4	10	0	0	0	2	0	4	0	0
otu209	6	0	0	3	3	12	0	0	2	6	0	10	2	4	9	0	0	0	0	7	2	14	0	1	6	0	2	0	2	18	0	0	5	1	2	0	0	0	3	1	0	0	0	0	0	1	2	1	0
otu50291	3	2	2	4	5	3	0	0	2	0	0	0	1	4	4	1	0	1	1	6	6	4	2	1	3	0	3	1	0	15	4	2	1	3	1	4	0	1	3	0	6	2	1	3	5	3	3	4	0
otu55010	0	28	0	30	12	0	0	46	0	0	7	0	1	2	0	0	3	0	0	0	0	1	2	1	3	1	0	0	2	0	0	0	0	3	2	1	1	1	0	0	0	0	0	1	0	0	2	0	1
otu46949	0	1	0	0	6	1	0	0	1	1	0	1	0	0	2	0	1	18	0	0	1	9	3	5	4	6	6	2	1	11	5	10	6	5	0	4	0	0	0	1	5	1	8	0	0	0	6	1	0
otu9493	0	9	1	0	6	0	0	0	1	1	0	0	1	0	1	1	0	0	28	0	2	12	1	0	9	3	7	4	0	0	0	1	2	0	0	38	0	2	0	0	1	0	0	1	0	1	0	0	12
otu34930	0	3	5	3	5	0	0	0	0	0	0	0	0	5	0	0	0	35	4	0	2	2	3	0	3	0	5	14	1	19	83	0	0	0	0	3	1	1	1	1	0	0	0	1	1	0	0	0	2
otu42807	0	10	0	4	39	0	0	0	0	0	25	0	0	0	0	0	7	0	1	0	8	0	2	4	1	0	0	0	0	0	0	0	0	1	0	0	0	0	0	0	0	22	0	0	0	0	2	0	1
otu14523	0	2	18	6	5	0	0	0	0	83	0	0	2	0	0	0	3	5	0	0	0	0	2	43	7	0	11	4	0	0	0	0	0	0	0	0	0	0	0	0	1	0	0	0	0	0	1	0	0
otu66266	0	2	0	5	0	0	0	4	5	0	0	0	0	0	0	0	0	1	0	10	63	3	21	0	1	0	0	5	0	0	0	0	1	2	0	0	0	0	0	0	0	0	0	0	0	0	4	0	0
otu69908	0	0	0	0	0	100	68	0	0	0	0	117	0	0	0	0	0	0	0	0	0	0	0	0	0	0	0	0	0	0	0	0	0	0	0	0	0	0	0	0	0	0	0	0	0	0	0	0	0
otu52229	0	2	10	0	2	4	3	9	0	6	0	7	0	3	0	38	1	1	0	0	1	0	0	0	1	18	3	0	6	0	0	0	8	0	0	0	10	43	0	4	23	0	0	0	0	0	0	0	0
otu8764	0	0	37	0	8	8	9	9	15	10	1	5	7	5	3	0	0	2	0	0	0	0	3	0	0	2	5	8	2	3	6	0	1	2	1	0	0	0	0	0	8	9	1	1	0	0	0	5	3
otu7831	0	0	19	10	0	0	0	6	0	0	0	0	0	0	0	0	27	0	0	0	1	0	9	0	0	0	0	0	0	0	0	0	0	7	0	6	0	0	0	0	0	0	0	0	0	0	1	20	2
otu24642	0	2	0	0	0	0	0	0	0	1	0	0	0	0	0	3	0	1	0	15	0	1	0	1	1	0	0	5	14	5	1	5	5	0	5	0	0	0	10	0	3	0	1	0	8	6	0	0	0
otu37305	0	1	5	3	2	3	9	7	0	57	3	14	29	0	0	1	1	1	2	0	2	2	0	0	1	3	10	0	4	0	0	0	13	1	0	2	2	13	0	0	6	4	0	1	0	0	0	0	0
otu46509	2	0	1	0	1	10	6	0	0	5	0	7	13	8	2	9	20	20	0	0	35	6	0	17	2	16	0	0	0	0	5	0	0	0	1	4	3	9	4	0	0	0	0	0	0	1	0	3	0
otu10542	0	0	0	0	0	0	0	0	0	0	2	0	0	0	0	0	0	0	0	0	0	0	0	0	0	0	0	0	0	0	0	0	0	0	0	0	0	0	0	0	0	0	5	0	103	0	0	0	0
otu25999	0	2	0	3	8	0	0	14	10	0	1	0	0	0	0	42	0	0	0	0	0	0	15	1	2	0	0	0	0	0	0	0	13	0	0	0	0	0	0	0	17	0	0	0	0	0	11	0	0
otu63480	0	1	57	0	0	2	1	27	2	41	0	2	0	4	0	10	18	0	0	0	1	0	7	1	0	0	6	0	0	0	0	0	17	2	0	0	0	2	0	0	11	3	0	1	0	1	1	0	0
otu2131	10	0	12	1	1	1	0	1	21	0	0	0	4	0	1	4	2	0	0	3	2	2	0	0	0	0	1	1	0	0	1	0	0	2	0	1	0	0	13	0	6	0	2	13	3	16	0	26	0
otu3310	0	0	3	2	2	0	1	0	0	0	0	0	0	0	0	0	0	0	0	0	0	41	28	23	0	0	0	0	0	0	0	14	0	0	0	0	1	0	0	0	0	0	0	0	0	5	0	0	0
otu9612	0	2	0	11	0	0	0	0	0	0	0	0	0	0	46	0	29	0	19	0	0	39	3	0	8	60	0	0	0	2	0	0	0	0	0	0	0	0	0	0	0	3	0	0	0	0	0	0	0
otu67440	2	2	0	0	2	0	1	2	8	1	0	1	0	0	3	0	0	9	1	1	2	9	1	2	1	12	6	3	0	3	12	25	0	0	0	4	0	0	0	1	2	1	9	0	0	0	1	3	0
otu44695	0	2	0	16	14	0	0	4	0	1	0	0	2	0	0	3	0	0	5	0	2	0	3	2	7	0	10	2	0	0	0	0	2	9	0	0	1	0	0	0	0	0	0	0	0	0	6	0	0
otu61886	4	0	0	2	3	0	0	0	0	1	0	1	0	0	4	0	1	0	0	0	0	1	9	0	14	0	0	0	0	6	0	0	8	1	1	32	0	0	0	1	2	0	2	1	3	0	10	0	0
otu51250	0	0	0	26	1	0	0	0	0	0	0	0	0	0	0	0	17	0	0	0	1	0	14	133	0	0	0	0	0	0	0	0	0	0	0	0	0	0	0	0	0	0	0	0	0	0	0	0	2
otu61925	0	0	0	0	0	1	0	0	0	0	22	0	0	0	0	0	1	0	0	0	0	0	0	0	0	0	0	0	1	0	0	0	0	0	0	0	0	0	0	0	0	0	0	0	0	0	0	0	48
otu44838	0	0	11	2	6	7	11	8	4	0	0	4	5	0	3	8	0	0	0	0	3	1	0	1	0	1	9	8	0	1	4	0	0	0	0	1	0	3	0	0	22	4	1	6	2	0	4	1	0
otu14846	0	1	18	1	0	1	0	3	0	0	0	0	6	0	0	0	0	0	1	1	0	0	24	0	0	2	3	0	0	0	2	0	0	10	0	1	0	0	0	0	0	10	0	8	0	0	1	2	0
otu63060	0	1	11	4	4	0	0	0	0	0	0	0	0	0	0	0	0	66	0	0	0	2	4	0	2	0	0	0	0	0	0	0	0	7	0	0	0	0	0	28	0	0	0	0	0	0	0	0	2
otu34282	11	0	1	3	1	7	4	2	0	2	0	16	0	3	0	0	1	1	0	0	10	8	0	0	1	0	1	0	0	2	0	0	2	0	0	1	0	5	6	0	5	0	1	12	1	2	3	3	1
otu68920	0	0	0	0	0	0	1	25	0	0	0	0	0	6	0	0	2	0	0	0	1	0	2	0	40	8	5	0	0	0	6	0	1	0	0	2	0	0	0	1	0	0	0	0	0	0	1	36	1
otu4588	0	5	7	1	1	0	0	28	0	0	0	0	2	0	0	2	0	2	0	0	0	0	5	2	0	16	14	1	0	0	0	0	11	6	0	1	0	0	0	0	0	21	0	0	0	0	1	0	0
otu54193	0	10	11	11	5	4	4	5	0	1	0	0	2	1	0	7	3	2	4	0	1	2	2	11	4	4	5	1	0	0	0	0	0	10	0	1	0	2	0	0	2	1	0	0	0	0	6	1	0
otu2617	0	1	53	0	0	0	0	0	0	1	0	0	18	0	0	0	0	0	0	0	0	0	4	0	0	0	0	0	0	0	0	0	0	4	0	0	0	0	0	0	0	0	0	2	0	0	0	0	0
otu39801	2	1	0	1	0	0	1	0	6	1	0	2	0	0	1	0	0	0	0	0	0	0	0	0	0	0	2	0	1	0	0	0	0	0	1	1	0	0	0	0	0	0	5	4	13	54	0	0	0
otu12673	59	0	4	0	0	0	0	0	0	0	0	0	0	0	0	1	0	0	0	0	0	0	1	6	0	3	0	0	0	0	0	0	1	0	0	0	0	0	1	0	0	1	0	0	31	0	0	5	0
otu25403	0	0	1	10	17	0	0	0	1	1	0	1	2	4	8	0	0	2	0	6	1	7	0	2	0	0	1	1	2	10	2	4	1	4	1	0	0	1	7	1	3	0	2	1	3	2	0	4	0
otu38815	3	3	1	0	2	8	9	0	1	0	0	3	0	5	4	0	2	0	3	0	3	1	1	9	0	2	11	4	0	0	60	40	1	4	3	0	1	1	0	0	1	0	0	1	0	4	0	8	3
otu44576	0	0	7	2	1	0	0	4	0	0	0	0	0	0	0	2	0	5	0	0	5	0	1	0	1	0	0	1	1	0	0	20	1	35	24	1	5	3	0	23	0	0	0	0	2	0	0	0	0
otu25816	0	1	5	7	5	10	5	9	1	12	0	15	13	6	0	6	0	1	1	0	3	3	6	9	2	0	7	10	1	0	0	0	3	1	0	0	2	8	0	1	4	3	0	0	0	0	3	0	1
otu50952	0	8	5	2	0	0	0	1	0	0	0	0	3	0	0	6	0	0	2	3	0	0	32	0	0	0	0	0	0	0	0	0	0	20	0	0	0	0	0	0	0	37	1	0	0	0	0	0	0
otu18687	0	2	6	1	6	1	2	26	12	1	1	4	0	0	0	30	0	1	0	0	0	0	7	0	1	0	5	0	0	0	0	0	13	0	0	1	0	1	0	0	12	0	0	0	0	0	10	0	3
otu8502	0	1	0	16	55	0	0	0	0	0	0	0	0	0	0	0	5	0	1	0	0	0	1	2	0	0	0	0	0	0	0	1	0	0	0	0	0	0	0	0	0	10	0	0	0	0	3	0	0
otu46412	0	0	0	0	1	0	0	0	0	0	69	0	0	0	7	1	0	32	0	0	10	0	0	0	0	0	0	3	0	0	0	0	0	0	3	0	0	0	0	0	0	0	4	8	112	0	0	13	0
otu647	0	0	0	0	6	0	0	1	0	0	0	1	0	1	0	0	0	1	0	4	0	9	2	4	5	0	0	0	3	4	0	10	14	1	0	0	0	0	29	0	7	0	0	0	2	2	0	0	0
otu45043	0	5	0	3	8	1	0	20	9	0	0	0	0	0	0	28	0	0	0	0	0	0	10	2	6	0	0	0	0	0	0	0	5	0	0	0	2	0	0	0	12	0	0	0	0	0	7	0	0
otu60122	0	9	0	2	0	12	17	7	3	1	0	7	0	0	0	0	0	0	4	0	0	0	0	1	3	4	2	0	0	0	0	0	1	3	0	2	1	0	0	2	1	3	0	0	0	0	1	0	1
otu6146	0	0	0	0	0	0	1	1	0	0	8	0	0	0	1	0	0	0	1	0	0	0	0	0	0	1	0	0	0	0	0	0	0	0	0	0	1	0	1	0	0	0	0	0	0	0	0	0	21
otu22618	0	0	0	0	2	0	0	20	0	0	0	1	0	0	0	0	0	0	0	0	0	0	6	1	0	17	20	0	0	0	6	0	6	3	0	0	0	0	0	0	0	0	0	0	0	0	2	2	0
otu3891	1	0	0	1	0	0	0	0	0	0	0	0	0	1	16	0	0	1	0	2	0	1	0	0	0	0	0	0	0	0	0	0	1	0	5	0	0	0	0	0	0	0	1	0	0	0	0	0	0
otu50773	0	0	0	0	16	100	63	0	0	0	0	59	0	0	0	0	0	0	0	0	0	0	0	0	0	0	0	0	0	0	0	0	0	0	0	0	0	0	0	0	0	0	0	0	0	0	0	0	0
otu18737	0	3	0	20	2	3	0	0	0	0	0	0	11	0	5	1	18	6	0	0	8	2	3	23	0	1	5	0	0	0	0	0	0	3	0	1	0	5	0	0	0	1	7	14	34	0	6	7	3
otu4396	0	1	0	0	1	48	43	1	0	0	0	30	0	0	0	0	0	0	0	0	13	2	5	0	0	0	0	1	0	0	0	0	4	2	0	1	0	0	0	0	0	0	0	7	0	0	0	0	0
otu44185	7	0	0	0	0	4	0	0	0	31	0	12	2	0	46	0	0	0	0	3	1	5	0	1	0	0	1	2	0	1	2	10	5	0	3	1	0	1	6	0	0	0	17	5	1	8	0	1	0
otu51531	0	1	0	0	0	0	0	0	0	5	0	0	0	0	0	0	0	0	0	0	0	0	0	0	0	0	0	1	0	0	0	0	0	0	0	0	0	0	0	0	1	0	0	0	6	0	0	0	0
otu18191	0	0	0	0	0	0	0	0	0	0	0	0	0	0	0	0	0	0	0	0	0	0	0	0	0	0	0	0	0	0	0	0	0	0	0	0	0	0	0	272	0	1	2	0	0	4	0	0	0
otu46020	0	2	8	1	2	0	0	4	0	0	0	0	2	0	0	3	6	2	0	0	9	32	2	0	9	1	3	4	0	0	0	0	0	1	0	3	0	0	0	0	1	0	0	0	0	0	37	0	14
otu56186	0	11	6	17	0	5	18	2	0	0	35	1	0	0	16	0	26	0	0	0	1	1	0	2	2	0	0	0	0	0	0	8	2	0	2	0	0	0	0	2	0	1	1	0	1	0	2	10	12
otu8496	0	0	0	0	0	0	0	0	0	0	0	0	0	1	0	0	0	0	0	0	1	0	0	1	1	1	0	0	0	1	0	3	0	0	0	1	0	0	4	1	0	0	10	0	0	5	0	0	0
otu24188	1	2	0	1	1	3	15	3	7	0	2	0	1	3	2	1	3	11	3	0	4	3	1	0	15	11	15	0	0	0	0	4	0	2	0	1	0	0	1	1	0	3	0	0	1	7	0	0	2
otu50602	2	1	6	2	8	8	7	4	10	0	0	8	2	3	7	6	3	1	0	0	1	12	4	0	0	0	6	1	1	0	1	3	0	3	0	1	0	2	1	2	2	0	1	2	3	2	3	6	0
otu61961	0	0	1	0	0	36	42	0	0	47	0	20	1	0	0	0	0	0	0	0	0	0	0	0	0	0	0	0	0	0	0	0	0	7	0	0	0	0	0	0	0	0	0	0	82	0	0	0	0
otu20429	6	0	0	3	5	5	0	0	0	6	0	19	0	5	5	0	1	1	0	5	1	7	0	3	3	0	1	0	0	11	1	2	1	1	2	2	0	0	3	1	3	0	0	0	1	0	1	0	0
otu14584	19	0	0	0	0	0	0	0	0	0	0	0	1	1	1	0	0	2	0	4	3	5	0	0	0	1	0	6	0	0	3	4	0	0	3	2	0	0	3	0	0	0	7	10	2	10	0	19	0
otu26618	1	0	3	7	12	14	1	1	0	26	0	23	0	0	0	0	1	0	0	1	1	3	0	1	1	10	0	2	1	3	0	0	6	3	1	2	0	0	0	4	4	1	0	1	0	1	7	0	0
otu5790	0	0	0	0	6	0	0	0	0	0	0	0	0	0	13	0	0	6	97	0	0	12	0	0	21	1	0	0	0	0	0	4	0	0	0	0	0	0	0	0	0	0	0	0	0	0	0	0	12
otu68489	3	43	1	16	8	0	0	0	0	0	4	1	0	0	11	0	27	1	0	0	0	0	0	0	0	0	0	0	0	0	0	0	0	5	0	0	0	1	0	5	0	7	0	0	0	0	12	0	9
otu4339	0	0	1	2	5	7	10	0	1	0	0	9	13	0	19	0	1	2	0	0	0	0	1	1	0	1	0	0	0	0	0	8	1	5	0	0	1	1	0	8	2	1	0	3	11	8	0	4	4
otu63910	0	1	0	0	7	0	0	0	0	8	0	0	0	0	0	0	0	0	0	0	2	0	0	0	0	0	0	0	0	0	0	0	0	0	0	0	0	0	0	0	0	0	0	0	79	0	0	5	0
otu19223	6	0	0	1	1	0	6	2	14	0	1	0	5	3	13	1	1	5	0	0	13	6	0	0	0	3	7	1	0	1	20	7	2	0	10	0	0	1	1	1	0	1	32	29	8	4	0	4	0
otu40159	0	0	8	0	7	0	0	0	0	2	0	0	0	1	0	0	7	9	2	0	4	3	1	1	2	4	2	0	0	0	2	0	5	7	0	7	2	2	0	0	0	1	0	0	8	7	7	0	0
otu24156	4	0	0	0	1	17	2	0	0	0	0	2	0	1	11	0	0	2	0	0	0	6	0	0	3	0	3	3	1	0	2	14	0	0	3	2	0	0	0	0	0	0	8	9	2	5	0	19	1
otu67575	0	1	5	0	2	1	0	1	3	5	0	1	1	2	1	1	1	1	1	0	2	6	9	0	1	1	0	0	13	0	0	0	0	0	3	0	0	1	19	1	2	5	0	3	4	4	5	2	0
otu65410	0	2	1	15	3	0	0	2	0	17	0	0	5	0	0	0	1	0	12	0	2	0	0	9	0	2	4	9	1	0	0	0	2	11	0	0	0	0	0	1	0	10	0	0	0	0	11	0	0
otu28281	0	0	0	26	1	0	0	1	0	0	0	0	0	0	0	0	0	0	0	1	0	0	11	0	40	0	2	0	3	0	0	0	0	0	0	0	0	0	0	1	2	0	0	1	0	0	3	0	1
otu51460	0	11	1	21	31	0	0	3	0	0	0	0	4	0	0	1	0	0	9	0	0	0	4	11	2	0	2	2	0	0	0	0	2	4	0	0	3	0	0	3	0	18	0	0	0	0	3	0	0
otu27089	0	0	0	0	0	0	0	0	0	0	0	0	0	0	0	0	0	0	0	0	0	0	0	0	0	0	0	0	0	0	0	0	0	0	0	0	0	0	0	245	0	0	0	0	0	7	0	0	0
otu22778	0	3	0	3	4	0	0	4	0	2	2	0	0	0	0	8	0	0	8	0	4	1	1	1	1	0	26	7	0	0	0	0	1	14	0	0	0	0	0	2	0	5	1	0	0	0	19	0	0
otu23169	0	0	0	0	5	0	0	9	0	1	0	0	0	0	0	5	2	0	6	0	0	0	0	4	1	3	22	3	0	0	1	0	23	37	0	0	0	0	0	1	0	5	0	0	0	0	9	0	0
otu30020	0	0	0	15	0	0	0	1	0	0	0	0	0	0	0	0	0	0	0	0	0	0	7	0	22	0	0	0	0	0	0	0	0	0	0	0	0	0	0	0	2	0	0	0	0	0	2	0	0
otu59406	0	3	0	3	9	0	0	4	0	12	0	0	4	0	0	2	0	0	4	0	0	2	3	12	6	0	3	13	0	0	0	0	2	4	0	0	4	0	0	4	0	11	0	0	0	0	1	0	1
otu68790	0	0	0	0	4	0	0	57	0	0	0	0	0	0	0	33	0	0	0	0	0	0	9	0	0	0	0	0	0	0	0	0	0	3	0	0	0	0	0	0	0	0	0	0	0	0	22	0	0
otu61190	5	2	0	1	0	8	3	1	0	0	0	8	3	4	3	1	0	1	0	0	2	5	1	0	0	0	0	5	0	1	0	1	2	0	0	1	1	2	3	1	1	0	0	10	3	6	1	3	0
otu27100	0	0	0	0	0	0	0	0	1	0	0	0	0	0	0	0	0	0	2	2	1	0	0	0	0	0	3	9	12	1	0	0	0	0	0	4	0	0	1	0	0	0	1	0	5	0	0	0	50
otu25710	0	7	0	0	116	0	0	0	0	0	0	0	0	0	0	0	0	0	0	0	0	0	0	0	0	0	0	0	0	0	0	0	0	0	0	0	0	0	0	87	0	0	0	0	0	0	1	0	0
otu36686	0	0	0	0	0	0	1	1	0	0	0	0	0	0	0	0	6	0	7	0	0	0	0	0	0	0	0	0	0	0	0	0	9	28	0	0	0	0	0	0	0	0	0	0	0	0	0	0	0
otu41359	0	8	2	23	11	0	0	7	0	0	0	0	0	0	0	0	4	0	0	0	0	0	8	2	0	0	0	0	0	0	0	0	0	0	0	0	0	0	0	3	3	22	0	0	0	0	0	0	0
otu54415	0	0	0	8	2	0	0	1	0	0	0	0	0	0	0	0	0	0	0	0	0	1	15	10	4	1	0	0	0	0	0	0	5	0	0	0	0	0	0	38	0	0	0	0	0	0	12	0	0
otu1164	1	0	3	0	0	0	0	0	0	0	0	0	0	7	2	0	0	0	0	1	2	0	0	0	0	0	2	1	0	0	5	0	0	0	1	4	0	0	0	0	0	0	2	1	15	36	1	1	0
otu37352	0	0	1	0	0	1	6	0	2	0	19	0	3	0	0	0	0	9	0	0	23	8	0	0	0	4	5	0	0	1	2	0	1	0	2	0	0	25	0	0	0	0	0	19	3	53	0	6	3
otu43531	0	0	0	0	0	1	0	0	0	4	0	0	0	0	0	0	0	0	0	0	0	0	0	1	0	0	0	0	0	0	0	0	0	1	0	0	0	0	0	222	0	0	1	0	0	13	0	0	0
otu66786	0	1	0	0	0	26	22	0	11	2	1	20	5	4	5	1	0	7	0	0	2	0	0	0	0	8	19	0	1	0	0	0	6	1	2	0	0	1	1	2	5	7	3	2	3	24	0	0	0
otu7208	0	22	1	2	52	0	0	1	0	0	0	0	0	0	0	0	2	0	2	0	0	0	62	0	25	1	0	0	0	0	0	0	0	0	0	0	0	0	0	8	0	0	0	0	0	0	10	0	0
otu32702	0	0	0	0	0	1	2	0	0	0	12	0	0	0	20	1	2	16	0	0	0	1	0	1	1	0	0	4	6	0	0	0	2	0	0	0	0	0	0	0	0	0	108	0	28	1	2	0	0
otu55741	0	2	22	2	2	0	0	8	2	0	0	0	0	12	0	13	8	2	0	0	2	0	3	1	9	3	5	0	4	0	0	0	9	1	0	1	2	1	0	0	0	0	0	0	0	0	3	0	0
otu18039	9	0	0	0	0	15	11	0	0	20	0	22	2	0	8	0	0	0	0	0	1	1	0	0	0	0	0	6	1	0	4	3	0	0	3	0	1	5	0	0	0	1	11	22	3	10	1	0	1
otu24449	0	9	9	0	0	6	15	0	3	3	0	19	0	14	0	9	2	12	2	0	1	1	0	2	1	2	0	14	1	0	0	0	1	8	0	0	1	2	0	0	0	4	0	0	0	0	0	0	0
otu36045	0	0	0	16	0	1	0	6	0	0	0	0	0	0	0	0	0	0	0	0	1	0	15	0	5	0	11	0	1	0	0	0	0	0	0	0	0	0	0	0	2	0	1	0	3	0	0	0	0
otu57600	0	0	0	0	0	0	1	0	0	1	0	0	0	0	8	0	0	0	0	0	0	0	0	0	0	0	0	0	0	0	0	68	0	0	1	0	0	0	0	0	0	0	1	153	0	0	0	0	1
otu8858	0	0	0	0	0	0	0	0	0	0	0	0	0	0	0	0	0	0	0	0	0	0	0	0	0	0	0	0	0	0	0	0	0	0	0	0	0	0	0	0	0	0	0	0	0	0	0	0	0
otu11724	1	0	2	10	6	1	0	0	0	11	1	3	0	14	20	0	1	1	0	0	5	11	0	2	13	1	0	0	4	0	3	0	12	4	0	1	1	0	0	2	8	1	0	1	0	1	20	0	1
otu37147	0	1	6	0	0	8	11	2	0	43	0	13	0	6	0	21	5	2	0	0	1	0	0	3	2	1	0	0	1	0	0	0	0	0	0	1	3	7	0	0	1	0	0	0	0	0	1	1	0
otu16544	0	2	2	1	3	0	0	8	1	17	0	0	14	7	0	0	0	0	1	0	12	7	0	0	1	0	2	1	0	3	8	0	5	2	0	0	1	0	0	0	3	0	0	0	5	0	5	0	1
otu31509	0	0	1	0	1	0	0	10	0	2	2	0	0	0	0	2	2	0	0	0	0	0	1	3	0	16	4	0	1	0	14	0	9	19	0	0	0	0	0	4	1	2	0	0	0	0	4	0	0
otu36641	0	0	0	0	0	0	0	0	0	0	0	0	0	0	0	1	0	0	0	0	1	0	0	0	0	0	0	0	0	0	0	0	0	0	0	0	0	0	0	11	0	0	0	0	0	3	0	0	0
otu61783	2	0	0	2	3	4	0	0	1	3	0	20	3	6	10	0	0	1	0	0	1	8	0	0	0	3	2	0	0	4	1	3	1	3	1	0	0	0	0	0	0	1	0	0	4	4	3	6	0
otu10163	0	0	0	1	5	0	0	1	0	0	0	0	0	0	0	1	0	2	0	0	0	1	2	1	10	0	0	1	2	0	0	0	2	0	0	0	0	0	0	0	0	0	0	0	0	0	0	0	0
otu37437	0	0	0	1	0	0	0	4	0	10	1	0	12	0	0	2	1	0	0	0	7	0	4	4	4	0	13	25	0	0	0	0	6	2	0	0	3	0	0	2	1	10	1	0	0	0	6	0	0
otu9111	9	2	4	4	1	2	0	0	0	0	16	2	1	0	1	0	1	1	0	3	2	0	1	1	1	0	0	0	20	1	1	0	0	1	1	0	0	1	6	9	3	0	0	0	0	0	1	1	6
otu16177	0	1	0	0	1	1	0	0	6	1	0	1	0	1	0	1	0	1	2	0	1	2	0	0	0	0	12	0	0	19	2	5	1	0	2	4	2	0	0	0	2	0	43	0	0	0	0	0	2
otu50272	3	3	0	0	8	41	68	7	0	1	8	24	0	0	0	1	0	0	0	0	0	0	0	0	0	0	0	0	0	0	0	0	0	0	0	0	0	0	0	0	0	0	0	0	0	0	0	0	1
otu40213	1	1	1	0	0	0	0	0	0	0	0	1	1	0	0	0	0	0	0	0	0	0	0	0	0	7	0	0	0	0	0	0	0	0	0	0	0	0	0	0	0	0	0	0	0	0	0	229	0
otu47700	0	0	60	0	1	0	0	0	0	0	0	0	0	0	0	0	0	0	0	0	0	0	0	1	0	0	0	0	0	0	0	0	118	0	0	3	0	7	0	0	0	0	0	0	0	0	0	2	0
otu41732	0	1	0	2	4	25	17	1	0	0	0	17	0	2	0	0	1	0	0	0	1	0	2	28	1	0	2	0	0	0	0	1	9	0	0	0	0	0	0	1	0	0	0	0	0	0	4	0	0
otu5668	0	0	0	0	16	0	0	34	0	0	0	0	0	0	0	10	2	0	0	0	0	0	12	0	0	0	0	0	0	0	0	0	0	2	0	0	0	0	0	2	0	0	0	0	0	0	37	0	0
otu57699	0	7	1	3	2	3	2	0	7	0	0	1	0	4	2	15	0	0	0	1	3	3	2	0	0	0	8	2	0	0	0	59	0	0	0	1	0	1	36	0	0	0	1	3	0	3	2	1	0
otu18749	1	1	0	0	4	0	0	4	17	0	0	0	0	0	0	0	1	13	3	0	0	2	0	1	0	9	0	0	0	0	0	0	0	18	0	0	12	0	0	0	0	0	0	0	0	0	0	2	0
otu19276	0	0	1	15	16	1	0	0	0	0	0	0	0	0	0	0	9	9	9	0	0	0	1	17	0	3	0	0	0	0	0	0	5	0	0	0	0	0	0	0	0	0	0	0	0	1	0	0	1
otu24665	0	8	0	2	103	0	0	0	0	0	0	0	0	0	0	0	2	0	0	0	0	0	12	0	15	0	0	0	0	0	0	0	0	0	0	0	0	0	0	12	0	0	0	0	0	0	5	0	0
otu26174	0	0	0	0	13	0	0	11	0	0	0	0	0	0	0	18	0	0	0	0	0	0	40	0	0	0	0	0	0	0	0	0	0	6	0	0	0	0	0	0	0	0	0	0	0	0	5	0	0
otu35273	1	0	0	1	1	0	0	0	0	1	0	0	0	1	0	0	0	4	0	12	0	8	0	9	10	0	1	1	2	0	0	9	6	0	0	0	0	0	3	0	2	0	2	0	1	0	0	0	0
otu40100	0	1	0	0	11	4	0	0	0	0	0	1	0	23	0	0	0	19	0	0	0	27	0	0	0	0	22	0	0	0	0	0	0	0	0	12	0	3	0	0	0	0	0	2	0	0	0	0	0
otu62835	0	0	2	2	1	0	0	0	0	1	2	0	0	0	0	1	0	3	0	0	0	28	18	12	2	0	0	0	1	0	0	3	0	0	0	0	0	0	0	0	0	0	0	0	0	3	0	0	0
otu48799	0	0	0	0	1	0	0	0	0	0	0	0	0	0	0	0	0	0	0	0	0	0	0	0	0	0	0	1	0	0	56	0	5	1	0	0	0	16	0	0	0	0	0	0	0	15	0	0	0
otu39499	59	2	3	0	1	13	12	1	0	0	0	10	0	0	0	1	0	0	0	32	1	0	0	0	0	0	0	0	0	0	0	0	0	0	0	0	0	0	0	0	0	5	0	0	0	0	15	13	18
otu3329	0	0	1	3	0	0	0	0	0	0	1	0	0	0	0	0	0	3	0	0	0	33	19	7	0	0	0	0	0	0	0	5	0	0	1	0	0	0	0	0	0	0	0	0	0	2	1	0	0
otu24678	0	4	10	0	0	0	0	4	4	3	0	0	0	0	0	0	0	1	0	0	2	3	2	1	0	0	3	0	0	0	0	1	1	2	1	0	0	0	0	0	0	2	0	2	0	0	19	3	3
otu26245	0	0	4	0	0	0	0	0	0	0	0	0	0	0	19	7	10	0	4	1	5	0	0	0	0	0	0	1	0	0	1	0	6	1	0	7	0	0	0	0	0	0	58	7	1	0	0	4	0
otu10368	3	0	0	0	0	0	0	0	0	2	47	1	2	0	0	0	0	0	0	0	0	0	0	0	0	0	0	0	9	1	0	0	0	0	0	0	0	0	4	2	0	0	0	0	0	0	0	1	7
otu29893	0	1	0	0	1	0	0	0	0	0	0	0	0	2	0	0	0	2	1	16	1	1	2	1	3	0	0	8	8	0	0	11	9	0	1	0	0	0	13	0	3	0	1	0	1	4	0	0	0
otu4031	0	0	2	73	4	0	0	0	0	0	0	0	0	0	0	10	1	0	0	0	0	0	8	20	3	0	0	0	0	0	0	0	0	0	0	0	0	1	0	0	0	11	0	0	0	0	0	0	1
otu20834	16	12	0	0	2	0	0	0	0	0	0	0	0	2	0	1	0	0	4	4	0	0	0	2	3	0	0	0	2	4	0	1	1	0	4	1	8	4	1	0	0	0	5	10	2	8	0	1	0
otu22732	0	0	5	3	1	0	0	1	2	0	0	0	0	1	0	1	4	4	2	0	8	1	5	0	2	1	3	0	0	0	0	0	0	5	0	11	0	0	0	1	1	0	0	0	3	5	28	0	1
otu23069	0	1	7	1	5	2	1	1	0	0	0	0	2	0	4	2	9	6	0	0	5	5	10	2	4	3	2	3	0	0	0	4	0	3	0	4	0	0	0	4	0	3	0	0	1	2	11	0	0
otu8184	0	0	0	0	26	0	0	0	0	0	0	0	0	1	0	0	0	0	0	0	0	0	20	58	2	7	0	0	0	0	28	0	0	0	0	15	0	0	0	0	0	0	0	0	0	2	0	0	0
otu20321	0	0	0	0	2	33	27	0	0	0	0	42	0	0	0	4	0	0	0	0	2	0	1	0	0	0	0	0	2	0	0	0	15	1	0	0	0	2	0	0	0	0	0	0	0	0	0	0	0
otu21272	0	4	5	0	1	5	8	0	0	0	28	3	2	0	10	0	1	15	0	0	1	0	33	0	0	0	0	8	2	0	0	0	0	0	0	4	0	0	0	1	0	1	0	0	4	0	1	0	1
otu22656	0	0	0	133	5	0	0	2	0	0	0	0	0	0	0	0	0	0	0	0	0	0	46	0	17	0	0	0	0	0	0	0	0	0	0	0	0	0	0	0	0	15	0	0	0	0	0	0	3
otu62131	0	0	0	0	0	0	0	226	0	0	0	0	0	0	0	0	0	0	0	0	0	0	0	0	0	0	0	0	0	0	0	0	0	0	0	0	0	0	0	0	0	0	0	0	0	0	0	0	0
otu61921	0	0	45	4	17	0	0	0	0	9	0	0	0	0	0	0	14	0	0	0	6	1	2	0	0	18	0	0	0	0	0	0	0	0	0	0	0	0	0	0	0	4	0	0	0	0	31	1	19
otu48348	0	1	9	0	1	0	0	5	3	0	0	0	0	6	0	0	2	3	0	0	4	0	2	1	2	1	12	0	0	0	1	0	2	17	0	1	0	0	0	0	1	0	0	0	5	16	8	0	0
otu36036	0	1	0	9	16	0	0	1	0	8	0	0	8	0	0	2	0	0	4	0	2	0	2	4	2	0	5	9	1	0	0	0	1	9	0	0	2	0	0	0	0	2	0	0	0	0	13	0	0
otu55864	8	1	2	4	1	11	2	3	1	1	0	13	0	1	0	1	1	0	0	0	2	2	0	0	0	0	2	4	0	0	2	1	0	0	0	0	0	3	0	0	5	0	1	1	2	1	3	4	0
otu39997	0	0	0	0	0	0	0	0	0	0	41	0	4	0	0	0	2	0	0	0	0	0	0	0	0	0	0	0	10	0	0	0	0	0	0	0	0	0	0	1	0	0	0	0	0	0	0	0	21
otu59061	0	0	0	0	0	0	0	0	0	0	1	0	0	1	0	0	0	0	0	0	0	0	0	0	0	0	0	0	0	0	0	0	0	0	0	0	13	0	0	0	0	0	0	4	73	1	0	30	0
otu24288	0	0	51	0	0	0	0	0	0	0	0	0	0	0	0	0	0	0	0	0	0	0	0	0	0	0	0	0	0	0	0	0	105	0	0	4	0	13	0	0	1	0	0	0	0	0	0	2	0
otu51108	0	0	0	0	0	0	0	0	0	0	0	0	0	0	0	0	0	0	0	0	0	0	0	0	1	0	0	0	0	0	0	0	0	0	0	0	0	0	0	0	0	0	0	0	39	0	2	0	0
otu57384	0	0	4	0	0	6	3	3	10	1	0	3	2	5	2	0	0	15	0	0	4	3	1	0	0	3	11	0	2	0	0	0	8	13	1	3	0	0	0	2	0	4	0	0	5	34	0	0	1
otu20090	0	0	0	34	1	0	0	0	0	0	0	0	0	0	0	0	0	0	0	0	3	2	8	0	0	0	0	0	0	0	0	0	0	2	0	13	0	0	0	0	0	0	0	0	90	0	0	37	0
otu64829	0	0	0	3	4	0	0	9	0	0	0	0	0	0	0	0	1	14	0	0	0	0	8	0	1	0	0	0	0	0	4	0	0	0	0	0	0	0	0	16	0	6	0	0	0	0	27	0	0
otu65226	2	13	0	0	0	0	0	0	0	3	0	0	0	0	0	0	0	0	4	0	0	0	0	0	0	0	3	0	1	2	1	0	2	0	0	2	2	2	0	0	0	0	0	0	18	0	1	0	0
otu5695	0	0	2	0	1	0	0	0	0	0	2	0	0	0	0	0	1	0	13	0	1	0	1	0	0	0	1	0	0	0	0	0	10	0	0	0	17	0	0	0	0	0	2	0	1	0	0	0	0
otu24065	8	18	3	0	0	4	1	0	5	2	3	0	0	0	2	0	6	0	0	0	0	0	0	21	0	1	0	2	0	0	17	0	2	2	0	0	0	3	0	1	1	1	0	0	0	8	2	0	2
otu41536	1	1	1	0	0	0	0	1	0	0	0	0	0	1	0	0	0	0	1	6	0	0	0	0	0	0	0	0	2	0	0	0	0	0	3	11	20	3	1	0	0	0	18	0	104	0	0	0	0
otu68598	0	14	3	2	68	0	0	0	0	0	0	0	0	0	0	0	3	0	0	0	1	0	30	0	3	0	0	0	0	0	0	0	0	0	0	0	0	0	0	9	0	0	0	0	0	0	12	0	0
otu13979	0	55	0	0	42	0	0	0	0	0	0	0	0	0	0	1	0	0	0	0	1	1	0	3	2	0	0	0	0	0	0	0	0	0	0	0	0	0	0	0	0	2	0	2	0	0	1	0	0
otu17617	1	0	0	0	1	3	2	4	8	3	4	0	0	0	0	0	0	2	0	0	0	5	0	0	0	1	3	0	1	0	5	0	1	2	0	3	0	2	0	0	0	0	0	0	0	0	0	0	0
otu44762	4	1	1	1	3	1	9	4	22	1	1	1	0	1	1	1	0	0	0	2	3	1	0	0	0	8	3	3	0	6	2	5	0	1	1	0	1	0	0	0	1	0	8	0	0	0	2	7	4
otu51221	5	0	1	1	3	5	4	0	3	0	0	0	2	0	6	3	2	0	1	0	5	0	1	1	1	0	1	13	1	2	13	5	1	1	0	2	0	1	1	0	4	0	3	8	8	13	0	6	1
otu45159	0	0	0	10	5	0	0	0	0	0	0	0	0	0	0	1	10	4	60	0	1	0	0	2	0	3	0	0	0	0	0	0	0	0	0	0	0	0	0	0	0	0	0	0	0	0	0	0	0
otu63673	1	2	0	1	0	8	3	2	1	2	0	7	0	1	19	3	0	0	0	0	1	2	0	0	2	27	3	2	1	0	0	0	1	0	0	1	16	8	2	3	0	0	0	1	0	0	0	0	0
otu15539	0	0	0	0	0	0	0	0	0	0	0	0	0	0	0	0	0	0	0	0	0	0	0	0	0	0	0	0	0	0	0	0	19	0	0	0	0	0	0	0	0	0	0	0	0	0	0	0	0
otu36891	1	3	0	42	12	0	0	2	0	0	0	0	0	0	0	0	9	0	0	0	1	0	6	4	0	0	0	0	0	0	0	0	0	0	0	0	0	0	0	10	0	6	0	0	0	0	2	0	0
otu38915	0	0	0	0	0	2	4	3	0	1	0	14	0	0	1	5	0	0	0	0	0	7	0	0	0	3	1	3	0	0	0	0	1	0	0	0	35	10	0	44	2	3	0	2	0	0	0	0	0
otu58801	6	0	1	2	1	1	3	2	3	0	0	1	6	6	14	0	0	1	0	0	1	7	0	0	2	1	5	1	0	1	7	2	0	0	0	0	0	1	0	0	0	0	2	13	1	3	1	27	0
otu60627	0	3	0	0	0	0	0	1	0	34	0	0	1	0	0	1	0	0	3	0	0	0	1	0	0	0	21	17	4	0	0	0	0	1	0	3	3	1	0	0	12	1	0	0	0	0	0	0	0
otu7873	2	0	25	7	10	0	0	0	3	7	0	0	4	0	0	1	5	0	0	0	0	3	0	0	0	9	0	3	0	2	2	0	0	1	0	0	0	0	3	1	4	1	1	1	6	1	16	1	2
otu14735	1	4	0	0	1	0	1	0	7	0	0	0	0	0	0	0	1	4	2	1	0	1	0	0	0	0	21	2	2	14	4	13	4	0	1	6	1	0	0	0	0	0	24	0	0	1	0	1	4
otu30238	3	0	0	0	0	1	0	0	0	1	53	0	1	1	1	0	0	0	0	1	0	0	0	0	0	0	0	0	18	0	0	0	0	0	0	0	0	0	1	1	0	0	0	0	1	0	0	0	12
otu364	1	0	1	0	2	6	5	0	0	0	0	3	0	0	0	2	2	0	1	0	1	0	1	2	0	3	1	0	0	0	4	3	1	6	0	0	0	4	0	0	2	1	0	1	0	1	1	21	4
otu28572	0	0	0	0	1	26	18	0	0	0	0	23	0	0	0	4	0	0	0	0	6	0	3	0	0	1	0	0	0	0	0	0	11	4	0	0	0	0	0	0	0	0	0	2	0	0	0	0	0
otu10162	0	0	0	0	2	0	0	0	0	0	0	0	0	0	0	4	1	9	2	0	2	28	7	6	27	0	0	2	1	0	0	10	0	3	0	0	0	0	0	0	0	0	0	0	0	7	0	0	0
otu46874	0	0	12	0	0	0	0	0	0	4	0	0	0	1	0	0	1	1	0	0	4	0	1	0	0	0	0	0	0	0	2	0	2	4	0	0	0	0	0	0	1	1	0	0	0	13	6	2	0
otu4625	0	2	0	53	12	0	0	0	0	12	0	0	0	0	0	0	1	1	0	0	0	0	0	94	1	4	0	0	0	0	0	0	1	1	0	0	0	0	0	1	3	0	0	0	0	0	4	0	0
otu33042	3	0	0	0	0	3	4	0	1	0	0	4	11	4	2	0	0	0	0	3	1	0	0	2	0	0	0	34	0	0	2	0	0	1	1	1	0	6	20	0	0	0	2	6	7	17	1	0	0
otu62975	0	0	0	1	0	0	0	0	0	0	0	2	0	19	1	0	0	0	1	1	0	0	0	0	4	5	11	0	0	1	11	0	3	2	1	1	0	0	0	0	0	0	0	0	0	0	0	4	0
otu14687	0	0	19	1	5	3	1	3	3	14	0	1	1	3	0	2	0	2	1	0	0	1	1	0	1	2	3	14	2	1	0	0	2	2	0	0	0	3	0	1	13	22	1	0	0	0	0	0	0
otu59663	1	0	0	3	0	10	5	1	2	3	0	2	16	0	1	2	0	3	0	0	1	6	0	0	0	7	5	1	0	0	6	0	3	2	0	2	0	14	0	0	5	4	0	2	7	13	2	0	0
otu64953	0	0	0	0	0	0	0	0	0	0	1	0	0	0	0	0	0	0	0	0	0	0	0	0	0	0	0	0	0	0	0	0	0	0	0	0	0	0	0	0	0	0	0	0	0	0	0	0	0
otu3380	0	4	0	0	0	1	0	1	0	0	0	0	0	0	1	0	0	24	0	0	0	0	0	0	0	2	10	0	0	0	1	0	1	1	1	0	0	16	0	0	0	0	0	2	39	0	0	9	0
otu7373	7	0	0	0	0	0	0	0	1	0	0	0	0	0	0	0	0	0	0	0	0	0	0	9	0	0	0	0	0	0	11	0	0	0	0	8	0	0	0	0	0	0	0	0	0	0	0	0	1
otu21397	5	0	0	0	1	1	0	0	0	2	0	1	1	2	1	0	0	0	0	0	0	8	0	0	0	0	3	0	0	1	1	0	0	0	0	9	0	0	0	0	0	0	9	39	1	3	0	2	0
otu24773	0	2	0	1	0	0	0	0	0	0	0	0	0	0	0	1	0	0	2	0	3	0	0	0	1	0	1	1	0	0	0	0	0	0	0	0	2	0	0	0	0	2	0	0	0	0	0	0	0
otu51503	0	1	0	4	3	0	0	3	5	0	1	0	0	4	0	0	1	1	0	0	0	2	1	0	3	1	4	0	0	0	0	0	12	2	3	3	2	15	0	0	1	1	0	0	1	0	8	0	0
otu60108	2	6	3	1	0	6	10	0	0	1	17	2	5	0	0	0	1	3	0	3	0	1	0	0	0	1	11	2	0	0	2	0	0	0	0	2	0	0	0	0	1	2	7	0	30	0	0	1	4
otu40562	0	0	0	1	4	0	0	16	0	4	0	0	0	0	0	8	4	0	1	0	0	0	1	0	0	9	15	0	0	0	0	0	34	10	0	1	0	0	0	0	5	2	0	0	0	0	12	0	0
otu62033	0	1	1	11	5	0	0	0	5	0	0	0	0	0	0	0	0	1	2	0	5	1	3	0	9	1	1	0	0	0	0	0	0	2	0	0	1	0	0	0	0	0	0	0	0	0	9	18	0
otu64156	0	16	1	0	3	10	14	0	0	1	0	0	1	1	2	0	1	19	0	0	0	0	0	6	0	5	4	0	0	0	0	15	0	12	0	0	0	0	2	4	0	19	0	0	0	10	0	0	0
otu65263	0	0	0	0	0	0	0	12	0	0	0	0	0	0	0	0	5	0	0	0	0	0	1	0	0	0	0	0	0	0	0	0	0	14	0	0	0	0	0	0	1	0	0	0	0	0	0	0	1
otu37343	0	5	0	0	0	13	28	2	2	0	0	4	0	1	1	0	2	5	0	0	1	0	0	7	2	5	3	0	0	0	0	2	0	9	0	1	1	0	3	14	0	5	0	0	0	3	1	0	1
otu52333	0	7	0	5	3	0	0	0	0	5	0	0	19	0	0	4	0	0	1	0	3	1	2	3	3	1	5	25	0	0	0	0	1	1	0	0	9	0	0	17	0	13	0	0	0	0	4	0	0
otu59947	2	0	1	4	0	3	0	0	0	4	0	7	0	0	3	0	0	0	0	2	1	9	0	0	2	2	1	1	2	1	0	1	1	0	0	3	0	1	1	29	5	2	0	0	0	1	1	1	0
otu61355	0	0	9	2	4	0	0	8	0	0	0	0	0	1	0	1	7	0	1	0	7	7	1	0	1	7	2	0	0	0	1	0	0	12	0	5	0	1	0	0	0	0	0	0	0	4	8	0	0
otu67683	0	6	45	0	21	0	0	0	0	0	0	0	0	0	0	0	0	3	0	0	0	0	2	0	2	0	0	0	0	0	0	0	0	0	0	0	0	0	0	2	0	0	0	0	23	0	0	0	0
otu7314	0	0	4	0	0	0	0	0	0	0	0	0	0	0	0	0	0	0	0	117	0	0	1	0	0	0	10	0	2	0	0	0	0	0	0	1	4	0	0	0	0	0	3	0	16	0	0	0	0
otu26520	4	0	3	5	5	0	0	0	0	25	0	0	0	1	0	0	0	5	0	0	0	0	0	20	3	1	3	0	0	0	2	5	1	0	0	0	0	0	1	2	1	2	4	1	1	1	0	0	2
otu56074	0	0	0	0	0	0	3	32	3	0	0	15	0	0	0	65	0	0	0	0	0	0	0	17	5	10	2	1	0	0	0	0	1	1	0	0	0	0	0	6	0	2	0	0	0	0	0	0	0
otu68409	5	0	1	0	1	0	1	0	0	0	0	0	0	0	0	0	0	2	1	0	0	3	0	0	0	0	0	2	0	0	0	8	0	0	4	0	0	0	2	0	0	0	8	1	0	2	0	9	2
otu35415	0	0	2	1	0	3	7	4	0	0	0	5	0	0	4	3	0	0	0	0	1	12	1	0	7	24	2	2	0	0	0	0	3	0	0	1	6	14	1	3	0	1	0	0	1	0	2	7	1
otu51030	3	3	1	0	3	0	0	0	1	0	0	0	1	1	2	1	0	2	1	4	0	0	0	0	0	0	2	2	4	6	5	2	1	0	0	3	2	9	2	0	2	0	7	9	6	5	0	1	0
otu62609	0	0	3	1	0	1	0	0	0	2	4	0	0	0	2	0	0	2	0	0	0	0	0	1	0	0	0	0	0	0	0	0	0	2	0	0	0	0	0	1	2	0	0	2	6	0	2	1	1
otu11105	0	4	0	1	7	0	0	2	2	0	0	0	0	0	0	33	0	0	0	0	0	0	5	2	2	0	0	0	0	0	0	0	6	0	0	0	0	0	0	0	3	0	0	0	0	0	10	0	0
otu48596	2	4	0	0	3	0	0	1	0	1	0	0	0	1	0	1	0	0	0	1	0	2	1	1	1	0	0	3	1	0	0	3	2	0	0	0	0	0	6	0	3	0	0	0	1	4	0	0	0
otu13411	9	0	0	2	0	1	1	0	1	0	0	1	0	3	4	1	2	0	0	1	1	2	1	0	0	0	0	0	1	4	0	0	0	0	0	0	0	3	6	3	1	0	2	1	1	31	0	1	0
otu20044	0	0	0	4	1	0	0	0	0	3	0	0	0	0	0	0	0	1	0	0	0	19	2	14	1	0	0	0	3	0	0	8	8	1	0	0	0	0	1	0	2	0	0	0	1	2	0	0	1
otu36696	0	3	16	0	1	0	0	0	0	0	0	0	0	0	0	0	2	45	1	0	0	2	15	0	2	0	0	0	0	0	0	0	0	2	0	0	0	0	0	7	0	0	0	0	0	0	0	0	3
otu52162	0	3	2	0	8	1	0	7	0	2	0	0	0	0	0	2	1	0	0	0	3	1	1	0	2	5	5	1	0	4	3	0	12	4	0	0	0	0	0	0	3	0	0	0	0	0	5	0	1
otu57582	0	0	3	3	0	0	0	0	6	0	0	0	0	0	0	0	0	0	0	0	0	0	0	0	0	0	0	0	0	0	0	0	0	0	0	0	0	0	0	0	0	0	0	0	0	1	11	39	0
otu63400	14	0	0	0	0	1	0	0	0	0	0	1	2	0	18	0	0	0	0	1	0	0	0	0	0	0	0	0	0	0	0	4	0	1	0	0	0	0	1	0	0	0	3	29	13	4	1	0	0
otu64118	0	9	8	0	10	0	0	0	0	0	0	0	1	0	0	13	16	0	0	0	0	0	0	0	0	2	0	0	0	0	2	0	0	0	0	0	0	0	0	0	0	0	0	0	2	0	0	0	0
otu65688	5	0	0	0	0	6	7	0	0	1	0	5	1	3	3	1	0	0	0	0	2	1	0	0	0	5	1	5	0	1	1	0	0	0	1	1	4	4	6	6	10	10	0	0	0	3	1	3	0
otu24470	0	4	3	1	9	0	8	4	1	1	2	3	0	0	0	13	3	1	0	0	0	0	8	4	5	0	1	0	1	0	0	0	1	0	0	0	2	0	0	1	6	1	0	0	0	0	9	0	0
otu28683	2	0	1	4	2	1	1	0	5	0	1	0	17	0	1	0	2	1	0	0	2	7	0	0	0	1	3	4	3	1	4	0	1	0	1	2	1	7	2	0	0	0	0	1	12	17	0	0	0
otu43979	0	1	0	0	0	40	50	0	0	5	1	53	0	0	0	0	0	1	0	0	0	0	0	0	0	0	0	0	0	0	0	0	1	0	0	0	0	0	0	0	2	0	0	12	0	0	0	0	0
otu65789	0	0	1	1	4	0	0	0	0	0	0	0	0	0	0	0	1	3	103	0	0	0	0	9	0	6	0	0	0	0	0	0	0	0	0	0	0	0	0	0	0	0	0	0	0	1	0	0	0
otu68575	0	0	0	0	0	0	0	0	0	0	0	0	0	0	0	0	0	0	0	0	0	0	0	0	0	0	0	0	0	0	0	0	0	51	0	0	0	0	0	0	0	0	0	0	0	0	0	0	0
otu69703	0	0	5	0	1	11	11	8	0	15	0	9	0	7	0	1	3	3	0	0	0	1	0	0	1	10	2	0	1	0	0	0	13	1	0	0	1	9	0	0	6	1	0	0	0	0	2	0	0
otu32440	0	2	0	0	2	0	0	6	0	5	0	0	0	0	0	0	0	0	4	0	1	0	3	18	0	0	20	10	1	0	0	0	3	32	0	0	0	0	0	0	0	5	0	0	0	0	5	0	0
otu46428	0	0	0	0	0	1	0	0	0	2	0	2	0	0	0	0	0	0	0	0	0	0	0	0	0	0	19	1	0	0	0	0	0	0	0	0	0	1	0	2	0	0	0	0	5	0	0	0	0
otu57726	0	0	0	0	0	0	0	0	0	0	0	0	0	0	0	0	0	0	0	0	0	0	0	0	0	0	0	0	0	0	0	0	0	0	0	0	0	0	0	133	0	0	0	0	0	0	0	0	0
otu241	0	1	1	1	3	2	7	6	27	0	1	0	0	0	1	3	0	5	0	0	0	0	0	0	0	8	24	0	0	0	0	0	8	4	0	0	0	0	0	4	7	5	0	0	0	0	1	0	1
otu1341	0	6	0	2	3	0	0	1	0	13	0	0	0	0	0	17	0	0	0	0	1	0	1	6	4	0	8	0	0	0	0	0	22	0	0	0	5	0	0	0	0	2	0	0	0	0	5	0	0
otu1874	0	1	0	0	0	6	7	0	0	0	19	7	1	3	0	1	1	0	0	0	0	0	0	0	0	1	28	15	0	0	0	0	0	0	2	0	0	0	0	0	0	0	21	3	1	0	0	3	13
otu53121	0	3	4	2	2	0	0	18	0	2	0	0	0	0	0	0	8	4	1	0	1	0	12	1	2	1	0	2	0	0	0	0	1	9	0	0	0	1	0	1	0	0	0	0	0	0	0	0	3
otu9814	19	3	2	0	0	1	2	0	3	0	0	3	0	0	4	8	0	0	0	2	3	2	0	0	0	0	2	4	1	0	1	0	0	0	0	0	2	8	5	3	6	1	1	1	0	2	2	4	0
otu55457	0	0	0	0	0	0	0	0	0	0	0	0	0	0	0	0	0	0	0	9	0	0	0	0	0	0	0	0	0	0	0	0	0	0	0	32	4	0	0	0	0	0	1	0	74	0	0	0	0
otu26090	0	0	6	11	13	4	0	0	1	34	0	4	0	1	1	0	2	1	0	0	0	0	1	16	1	0	0	1	2	3	4	1	1	1	1	0	0	0	0	1	1	0	2	0	0	0	1	0	0
otu2865	0	10	0	0	0	0	0	0	0	0	0	0	0	0	0	0	0	32	1	0	0	0	1	0	0	4	10	0	3	0	0	0	1	0	0	0	0	12	0	0	0	0	0	0	30	0	1	14	0
otu50654	113	0	3	0	1	6	8	0	2	0	0	2	0	0	0	0	0	0	0	0	2	0	0	0	0	1	0	0	0	0	0	0	0	0	0	0	0	0	0	2	0	0	0	0	4	0	0	2	1
otu53529	0	0	0	0	0	0	0	0	0	0	0	0	12	0	0	0	0	0	0	0	0	0	0	0	0	0	0	0	0	3	0	0	0	1	38	0	0	0	0	0	0	0	0	38	0	0	0	0	0
otu8163	0	0	0	0	6	0	0	0	0	3	0	0	0	11	0	0	0	1	0	4	4	3	0	0	0	1	2	0	3	5	0	0	4	12	0	0	0	0	0	1	1	0	0	0	1	14	10	0	0
otu19417	0	0	0	5	0	0	0	0	0	0	2	0	0	0	0	0	0	0	0	0	0	0	0	0	38	3	0	0	0	0	0	0	0	0	0	0	0	0	0	0	0	0	0	0	0	0	1	0	0
otu36598	14	1	1	0	1	4	1	1	0	4	1	4	3	0	3	0	1	0	0	3	2	2	0	0	0	1	0	2	6	1	0	0	0	0	0	1	0	5	2	1	0	0	0	1	1	2	0	0	0
otu50004	0	2	5	7	0	0	0	1	0	0	0	0	0	7	0	0	1	0	2	0	7	1	18	3	5	6	3	3	0	0	0	0	0	8	0	0	1	0	0	0	0	0	0	0	0	0	9	7	0
otu52757	0	0	2	5	2	5	7	6	1	6	0	11	8	4	0	1	0	0	0	0	1	1	0	2	1	0	9	3	2	0	0	0	2	1	0	1	0	5	0	0	7	0	0	0	0	0	2	0	0
otu12645	1	13	0	6	1	2	8	0	0	0	0	5	0	0	0	0	10	0	0	0	0	4	0	18	1	0	0	0	0	0	0	0	0	0	0	0	0	0	0	2	0	2	0	0	0	0	0	0	0
otu15682	0	1	0	0	0	0	0	1	0	0	0	0	0	0	0	1	0	0	0	0	5	5	0	4	6	0	36	15	1	0	0	0	0	0	0	0	2	0	0	0	0	7	1	0	0	0	0	0	0
otu47198	16	0	2	0	2	2	0	1	7	1	1	0	0	1	0	1	0	0	0	2	2	1	0	0	0	1	0	1	1	6	1	0	0	1	0	0	0	2	3	0	2	0	0	7	1	4	3	18	0
otu58470	0	0	0	0	50	0	0	1	0	0	0	0	0	0	0	0	0	0	0	0	5	0	0	0	0	0	0	0	0	0	0	0	0	0	0	0	0	0	0	0	0	0	0	0	0	0	0	0	1
otu49939	0	0	0	16	12	0	0	0	0	0	0	0	0	0	0	0	8	0	0	0	0	0	14	0	1	1	5	0	0	0	0	0	0	0	0	0	0	0	0	0	1	0	0	0	1	0	0	0	0
otu62387	0	0	1	0	0	0	0	0	0	0	0	0	11	2	1	0	0	4	0	0	0	0	1	0	0	0	0	0	0	0	1	1	0	1	1	0	0	2	1	0	0	1	77	0	21	0	0	0	0
otu17637	0	0	0	2	4	1	0	7	0	14	0	0	0	0	0	6	0	0	0	0	1	0	5	3	3	0	18	0	0	0	0	0	6	5	0	0	4	0	0	0	0	1	0	0	0	0	10	0	0
otu26735	7	0	0	0	0	0	0	0	1	0	0	0	12	1	10	0	1	1	0	0	0	30	0	0	0	2	12	0	0	1	1	9	0	0	1	2	0	0	2	0	0	0	15	5	6	4	0	2	0
otu4261	0	1	0	0	0	1	0	0	3	0	0	0	0	0	1	0	0	0	0	1	1	1	1	0	0	1	13	10	7	4	0	1	0	0	1	7	0	1	0	0	4	1	3	4	8	0	0	0	1
otu52741	0	7	0	7	2	5	3	0	0	0	0	3	0	0	35	3	1	0	0	0	1	0	0	6	7	25	0	0	1	0	0	0	0	0	0	0	0	0	0	0	0	0	0	0	0	0	0	0	0
otu56641	0	0	0	3	8	10	2	0	1	3	0	6	1	2	6	0	0	1	0	1	1	2	3	0	0	5	1	0	1	1	0	1	6	1	0	0	0	0	3	0	1	0	1	0	1	3	2	1	0
otu22067	0	0	0	0	1	0	0	0	1	2	0	0	0	4	0	0	0	0	0	0	7	1	0	0	0	0	0	0	0	0	0	0	0	0	0	0	0	0	0	0	0	0	6	0	0	0	2	0	0
otu43416	0	4	1	18	5	0	2	0	0	0	0	0	0	0	0	0	0	0	0	0	0	0	2	12	1	0	1	0	0	0	0	0	0	0	0	0	0	0	0	0	0	0	0	0	0	0	22	0	0
otu60980	0	0	1	0	0	0	0	0	0	0	0	0	0	3	2	0	0	1	0	0	0	0	0	0	0	0	0	4	2	0	5	28	0	0	20	0	0	0	0	0	0	0	2	1	2	4	0	0	0
otu11373	0	0	0	0	0	2	1	14	9	0	0	22	0	0	1	19	0	0	0	0	0	4	0	6	1	19	0	1	0	0	0	0	0	1	0	0	1	2	0	15	0	1	0	0	0	1	0	1	0
otu45970	1	0	0	3	8	1	0	0	0	4	0	1	0	0	0	0	0	0	0	2	0	1	0	12	2	0	0	0	0	0	0	3	0	0	0	0	0	0	0	0	1	0	0	0	0	10	0	0	0
otu22100	3	0	0	0	0	4	4	0	7	0	0	3	0	11	2	0	0	2	2	0	6	0	0	0	0	1	0	2	0	1	64	24	1	3	0	0	0	2	0	0	0	0	2	4	3	8	0	0	0
otu22983	0	0	0	0	0	1	0	2	0	0	0	26	0	0	0	2	0	0	0	1	0	1	1	27	1	8	0	0	0	0	0	0	0	1	0	0	0	0	0	37	0	0	0	0	0	0	0	0	0
otu26821	0	0	1	0	0	0	0	0	0	5	0	2	0	2	0	8	0	3	0	0	0	0	0	0	4	0	0	0	0	0	0	0	26	0	0	0	0	0	0	0	1	0	0	0	0	1	0	0	1
otu49138	2	0	1	0	0	1	0	0	0	10	0	11	1	0	1	0	0	4	0	1	2	1	0	9	0	0	11	0	0	0	4	5	2	0	2	2	0	0	0	0	0	0	3	0	3	4	0	2	0
otu50465	0	1	0	0	0	0	0	0	0	12	0	0	5	0	0	0	1	0	0	0	0	0	0	0	0	0	0	10	2	0	12	0	0	2	0	0	0	0	0	0	0	0	14	80	23	0	0	0	0
otu3328	0	1	38	0	0	0	0	0	0	0	0	0	8	0	0	1	0	0	1	0	0	0	4	0	0	0	2	0	0	0	1	0	0	9	0	0	0	0	0	0	0	2	0	0	0	0	0	0	0
otu7896	0	0	0	0	0	0	0	0	0	0	0	0	0	0	0	0	1	0	0	0	0	0	0	0	0	0	0	0	0	0	0	0	0	0	0	1	0	0	0	0	0	0	0	1	0	0	3	0	0
otu38434	0	3	2	24	40	0	0	0	0	22	0	0	0	0	0	0	0	8	0	0	0	0	4	0	1	0	0	0	0	0	0	0	0	0	0	0	0	0	0	30	0	9	0	0	5	0	1	0	0
otu39907	2	1	0	0	0	0	0	0	0	14	0	2	0	0	0	10	0	3	0	0	0	2	1	17	7	0	0	0	0	0	0	0	0	0	0	0	0	0	0	0	0	0	0	0	0	7	0	0	0
otu58105	0	7	9	10	7	0	0	3	0	0	0	0	0	0	0	0	7	3	3	0	1	0	6	1	4	0	0	0	0	0	0	1	0	5	0	0	0	0	0	7	0	0	0	0	0	0	5	0	2
otu64448	0	0	3	0	0	15	20	2	0	0	0	28	0	2	0	0	0	0	0	6	0	8	0	0	0	1	1	5	0	0	0	0	1	0	2	0	0	2	0	0	0	0	0	2	0	0	1	0	0
otu49630	0	0	4	6	3	1	2	1	1	0	0	2	3	4	0	10	0	2	1	0	2	0	2	2	0	1	6	11	1	0	1	1	0	3	0	1	0	5	0	0	10	1	0	2	0	0	2	0	0
otu10927	0	3	2	0	0	0	0	2	1	0	3	0	0	0	8	0	1	3	0	0	5	2	17	1	12	2	1	0	0	0	0	0	0	3	0	11	0	0	0	2	0	0	0	0	0	2	12	0	0
otu32193	2	0	0	0	2	0	0	0	0	0	0	0	0	1	1	1	0	1	1	4	0	0	0	0	0	0	0	0	2	5	2	0	1	0	1	0	1	9	1	0	0	0	8	2	13	7	1	1	0
otu38283	4	4	2	8	4	0	1	0	0	15	0	0	0	1	0	0	1	5	0	0	1	0	0	6	3	1	1	1	0	1	0	9	0	0	1	0	0	0	0	0	0	0	16	0	2	0	1	0	1
otu57680	0	0	0	0	0	0	0	1	3	0	0	1	0	0	1	0	0	0	0	0	0	0	0	0	0	0	1	12	1	0	0	0	0	0	0	2	0	2	0	0	0	0	1	0	0	0	0	0	2
otu59312	1	6	9	7	5	1	0	1	0	0	0	0	0	0	3	0	8	0	1	0	5	5	2	0	1	8	2	2	0	0	0	2	1	1	0	5	0	0	0	1	0	0	0	0	0	2	24	1	1
otu15607	0	6	0	1	9	0	0	9	0	0	1	0	0	0	0	19	0	0	0	0	0	0	3	4	6	0	0	0	0	0	0	0	3	0	0	0	0	0	0	0	0	0	0	0	0	0	9	0	0
otu35031	0	0	6	5	1	2	3	2	1	13	1	2	0	3	1	1	2	2	0	0	2	1	6	7	1	1	3	3	0	0	7	1	4	1	0	1	2	5	0	1	11	0	0	0	0	0	0	0	0
otu44457	1	2	0	0	0	0	0	0	0	0	0	0	0	0	0	0	0	0	0	18	0	0	0	0	0	0	2	0	0	0	0	0	0	0	0	13	23	5	0	0	0	0	16	0	84	0	0	0	0
otu9019	0	0	0	0	0	0	0	0	0	0	0	0	0	0	29	1	0	2	0	0	46	33	0	0	0	0	1	0	0	0	1	0	6	0	0	1	0	0	0	0	0	0	0	2	0	0	2	3	3
otu11099	0	0	0	0	0	0	3	0	0	0	0	0	0	0	55	55	0	0	0	0	0	0	0	0	0	0	38	0	0	0	0	0	0	0	0	0	0	0	0	0	0	0	0	0	0	0	0	0	0
otu15616	0	4	0	0	0	0	0	0	0	6	0	0	0	0	1	0	0	0	1	0	0	0	1	0	0	0	8	0	1	0	1	1	1	0	0	3	1	0	0	0	0	0	0	0	18	0	0	0	0
otu34100	1	0	0	0	1	2	3	0	0	0	0	2	0	4	0	0	0	1	0	0	0	0	0	0	0	0	1	0	0	0	1	4	0	0	1	1	0	0	0	0	0	0	34	28	6	8	0	0	0
otu36978	0	0	0	4	0	0	0	16	0	0	0	0	0	0	0	0	2	0	0	0	0	0	30	0	44	0	2	0	0	0	0	0	0	0	0	0	0	0	0	0	0	0	0	0	1	0	0	0	0
otu42586	1	1	2	1	4	3	3	0	2	2	0	0	0	1	7	3	0	0	0	0	3	2	1	0	0	1	8	0	1	0	0	0	1	4	0	1	1	6	0	0	2	0	1	4	4	2	3	3	0
otu63639	0	0	0	0	37	0	0	1	0	0	0	0	0	0	0	0	0	0	0	0	0	0	1	0	24	0	0	0	0	0	0	0	0	0	0	0	0	0	0	0	0	0	0	0	4	0	0	0	0
otu9134	0	0	0	0	0	0	0	0	0	0	0	0	0	0	0	1	0	0	0	1	0	0	0	0	0	0	0	0	0	0	0	0	0	0	0	0	0	0	0	0	0	0	0	0	0	0	0	0	0
otu67754	0	0	0	0	0	0	0	0	0	1	0	0	88	0	0	4	0	3	0	0	0	0	0	0	0	3	25	0	0	0	0	8	0	0	0	1	8	0	0	0	0	0	0	0	1	0	0	0	1
otu15732	1	0	0	1	1	16	12	0	0	0	0	4	4	0	8	0	0	1	0	0	0	4	5	1	0	0	5	0	0	0	3	6	0	0	1	0	1	2	0	0	0	0	3	4	10	0	3	0	0
otu26419	0	0	1	0	0	0	0	0	0	1	0	0	0	0	0	0	0	0	0	0	0	0	0	2	0	0	0	0	0	0	0	0	57	55	0	0	17	0	0	0	7	0	0	0	0	0	0	0	0
otu37648	1	2	0	0	0	0	0	0	0	0	0	0	1	2	5	0	0	0	0	0	0	1	0	0	1	0	6	4	8	0	0	0	3	0	2	1	51	63	1	0	0	0	0	0	2	0	0	0	0
otu43814	8	0	0	0	0	0	0	0	0	0	0	0	0	0	0	0	0	0	0	0	0	0	54	1	9	0	0	0	0	0	0	7	0	0	0	0	0	0	12	1	0	0	0	0	0	0	13	0	0
otu44681	0	0	0	0	0	2	5	0	0	41	0	6	10	1	0	0	2	2	0	0	0	0	0	1	0	0	1	9	1	0	0	0	2	0	0	0	0	16	0	0	1	0	0	3	0	0	1	0	0
otu52147	4	5	0	0	0	0	0	0	0	2	0	0	0	0	0	0	0	0	0	8	0	0	0	0	0	0	2	0	0	11	0	1	2	0	5	0	0	0	0	0	0	0	0	11	1	0	0	1	2
otu58463	0	0	34	0	3	0	0	0	0	0	0	0	0	0	0	0	0	0	0	0	0	0	8	39	6	0	0	0	0	0	0	0	0	0	0	0	0	0	0	0	0	28	0	0	0	0	0	1	11
otu65437	0	0	0	0	0	0	1	0	0	0	0	0	0	0	0	0	0	0	0	0	0	0	0	0	0	0	0	0	0	0	0	0	0	0	0	0	0	0	0	0	0	0	0	0	0	0	0	0	2
otu18795	0	1	19	1	1	2	1	0	0	6	0	0	0	2	0	0	0	0	0	0	0	0	0	1	0	1	2	0	0	0	0	0	26	0	0	0	0	20	0	1	2	0	0	0	0	0	5	0	0
otu44246	2	0	3	1	2	3	0	0	0	1	0	5	2	1	2	0	1	0	0	0	0	1	0	2	0	0	0	0	8	1	0	0	0	0	0	0	0	0	0	5	2	2	0	0	0	0	1	1	1
otu68649	0	0	0	7	5	0	1	5	0	0	0	0	0	0	0	0	0	0	0	0	0	0	1	3	0	0	0	0	0	0	0	0	0	14	0	0	0	0	0	0	0	2	0	0	0	0	41	0	1
otu15088	2	0	8	4	4	1	3	3	0	0	3	2	2	2	4	0	3	1	0	0	1	2	0	0	0	2	0	6	1	1	1	0	0	0	1	0	0	2	3	0	3	0	1	11	0	5	0	2	0
otu26648	0	109	0	0	0	0	0	0	0	0	0	0	0	0	0	0	1	0	0	0	0	0	0	1	1	0	0	0	0	0	0	0	0	0	0	0	0	0	0	0	0	15	0	0	0	0	1	0	0
otu35698	0	1	0	4	0	0	0	0	0	0	0	0	0	12	0	2	3	5	1	0	12	3	8	1	12	4	7	4	1	0	0	0	0	3	0	2	0	0	0	1	0	0	0	0	0	0	3	6	0
otu53777	0	14	6	15	0	2	1	0	0	0	1	0	0	0	1	0	14	3	19	0	1	0	2	8	0	0	0	0	0	0	0	0	1	3	0	0	0	0	0	0	0	0	0	0	0	1	0	0	0
otu5826	0	0	0	0	0	2	0	36	4	0	0	15	0	0	0	17	0	0	0	0	0	0	2	9	1	26	0	0	1	0	0	0	0	3	0	0	0	0	0	14	0	0	0	0	0	0	0	0	0
otu11682	0	0	3	0	2	1	3	1	0	2	2	2	14	0	0	4	6	0	0	0	0	0	3	3	3	0	1	0	10	0	0	0	1	0	0	0	0	0	0	5	3	1	0	2	0	0	2	0	3
otu22085	0	0	0	2	0	0	2	1	1	4	2	3	15	0	0	0	0	1	0	0	2	11	0	0	2	5	11	1	3	0	6	0	11	1	0	3	2	6	0	0	0	0	0	0	0	1	2	0	0
otu29186	0	0	4	0	3	2	2	0	1	0	0	0	0	0	34	0	0	2	0	0	0	1	3	0	0	0	1	0	0	4	7	2	1	2	2	0	0	0	0	1	0	0	7	12	1	0	1	0	0
otu39118	0	0	1	6	3	0	0	0	1	1	0	0	3	0	0	6	0	0	0	0	4	2	0	0	0	0	2	4	2	15	2	0	0	0	0	1	2	0	5	0	5	1	0	0	11	2	1	0	0
otu60110	53	45	1	0	0	0	0	0	2	0	0	0	0	0	0	0	0	0	0	0	0	0	0	0	0	0	0	0	0	0	7	0	0	0	0	0	0	0	2	0	0	0	0	0	0	0	0	0	0
otu21186	0	0	0	0	3	14	2	0	0	1	0	37	0	0	0	0	0	0	0	0	1	0	3	0	0	0	0	0	2	2	0	0	12	4	0	4	0	0	0	0	0	0	0	0	0	0	0	0	0
otu45635	0	3	39	9	3	0	0	5	0	0	0	0	0	0	0	0	3	0	0	0	0	0	0	3	1	3	0	0	0	0	0	0	1	6	1	0	0	0	0	0	0	0	0	0	0	0	6	0	0
otu7672	1	0	0	16	8	4	0	1	0	1	0	6	2	2	8	0	2	0	0	0	0	2	1	3	0	1	0	0	0	1	0	0	0	6	2	0	0	0	3	1	2	0	0	0	0	2	7	1	0
otu54028	0	0	22	4	0	0	0	0	0	0	0	0	0	0	0	1	9	0	0	0	0	0	2	0	10	0	0	0	0	0	0	0	0	0	0	0	0	0	0	0	0	0	0	0	0	0	7	0	0
otu55572	0	2	2	0	1	19	12	0	4	0	1	3	0	9	3	2	2	1	5	1	0	1	0	1	0	1	0	5	0	1	17	7	0	17	2	4	0	0	0	0	0	6	0	1	0	3	0	4	1
otu9236	0	0	47	0	0	0	0	0	0	0	0	0	0	0	0	0	0	0	0	0	0	0	0	0	0	0	0	0	0	0	0	0	73	0	0	3	0	13	0	0	0	0	0	0	0	0	0	1	0
otu29288	0	0	0	14	2	0	0	29	0	0	0	0	0	0	0	3	0	0	0	0	0	0	0	36	0	0	1	0	0	0	0	0	8	0	0	0	0	0	0	0	0	29	0	0	0	0	0	0	0
otu40212	1	0	0	0	0	0	0	0	0	69	0	0	0	0	0	0	0	0	0	0	0	0	0	0	0	1	0	0	0	0	0	0	0	0	0	0	0	0	0	0	0	1	0	72	0	0	0	0	0
otu45181	0	0	0	1	2	0	0	2	0	10	0	1	0	0	0	3	0	0	0	0	0	0	0	0	5	0	21	0	0	0	0	0	6	1	0	0	4	1	0	0	0	1	1	0	0	0	4	0	0
otu50892	0	0	0	0	0	0	0	0	0	0	0	0	0	0	0	0	0	0	0	0	0	0	0	0	0	0	0	0	1	0	0	0	0	0	0	0	0	0	0	0	0	0	5	2	1	0	0	0	0
otu51439	1	0	1	0	0	0	0	0	0	1	32	0	0	1	0	1	0	0	0	0	1	0	0	0	0	0	0	0	14	0	0	0	0	0	0	0	0	0	0	2	0	1	0	1	0	0	0	0	5
otu54524	20	0	0	0	1	0	0	0	0	7	0	0	0	0	0	3	0	2	0	2	5	2	0	0	6	1	1	0	0	2	0	0	1	0	4	0	0	0	0	0	1	2	0	9	0	0	1	5	0
otu957	0	0	2	0	0	0	0	0	0	0	42	1	4	0	0	0	1	0	0	1	1	0	0	0	0	0	0	1	7	0	0	0	0	0	0	0	0	0	0	1	0	0	0	0	0	0	0	1	8
otu52197	0	0	0	0	0	0	0	0	0	10	0	0	0	0	0	0	1	5	0	0	0	1	0	43	16	0	0	2	0	1	0	21	0	0	0	0	0	0	1	0	0	0	0	0	0	1	0	0	0
otu56470	0	1	8	0	5	1	1	1	2	1	0	1	0	1	20	0	3	4	0	0	3	3	12	0	3	4	4	0	0	1	0	0	4	2	0	5	0	1	0	0	2	0	2	0	0	0	3	0	0
otu59641	0	0	0	0	0	0	11	15	0	0	0	0	0	0	0	0	1	0	1	0	4	2	0	0	3	19	2	0	0	0	0	0	2	0	0	0	0	3	0	0	0	0	1	2	1	0	0	0	6
otu3569	0	0	7	0	2	0	0	3	4	2	0	0	0	5	0	0	0	7	0	0	1	0	0	2	0	1	5	0	1	0	0	0	1	4	0	3	1	1	0	0	0	3	0	0	4	27	0	0	0
otu4277	2	0	0	0	0	2	3	0	0	0	2	1	0	3	0	0	0	0	0	0	3	0	0	0	0	0	0	0	0	2	1	1	0	0	2	0	0	1	0	0	0	0	6	91	3	8	0	0	0
otu5939	0	2	0	0	22	0	0	1	0	0	1	0	0	0	6	0	0	0	55	0	3	0	0	0	0	0	0	0	0	6	0	0	0	21	0	0	0	0	0	0	0	0	0	0	0	0	0	0	0
otu13277	0	2	0	0	3	0	0	1	1	0	0	1	0	0	1	1	0	1	2	0	1	7	3	0	2	8	1	1	1	2	6	5	1	5	0	2	0	0	0	2	0	0	1	0	0	0	6	1	2
otu15386	1	0	0	0	1	0	0	0	0	0	0	0	0	0	0	3	0	0	0	1	0	0	1	1	11	0	0	0	0	0	1	46	0	0	0	0	0	0	8	0	1	0	0	0	0	1	0	0	0
otu29540	0	0	0	0	0	0	0	0	0	0	0	0	0	0	0	0	0	0	0	0	0	0	0	0	0	0	0	0	0	0	0	1	0	0	0	0	0	0	0	0	0	0	0	1	0	0	0	0	86
otu35449	0	0	0	0	1	0	0	12	0	3	0	0	0	0	0	6	3	0	1	0	0	0	2	1	0	17	6	1	0	0	1	0	29	12	0	0	0	0	0	1	2	0	0	0	0	1	3	0	0
otu15119	0	1	3	0	1	29	25	3	0	4	1	14	0	0	0	0	0	1	0	0	0	2	0	0	0	3	0	3	0	0	0	0	3	8	0	0	0	1	0	1	3	0	0	0	0	0	3	4	0
otu21511	0	0	13	1	11	0	0	1	0	2	2	0	1	0	0	1	21	0	0	0	5	0	1	0	2	9	0	0	0	0	0	0	0	0	0	0	0	0	0	0	0	0	0	0	0	0	45	0	14
otu32993	0	0	0	0	0	0	0	0	0	1	0	0	0	0	0	3	0	1	0	0	0	0	0	4	0	0	0	0	0	0	0	76	2	1	1	0	0	0	21	0	0	0	0	0	1	3	0	0	0
otu42500	1	3	5	9	9	0	0	1	0	5	0	0	0	0	0	0	1	20	1	0	0	0	0	46	4	1	0	0	0	0	0	1	0	0	0	0	0	0	0	5	0	1	0	0	1	0	0	0	1
otu64324	0	1	24	2	5	0	0	0	0	0	0	0	0	0	0	0	0	15	2	0	0	0	5	0	0	0	0	0	0	0	0	0	0	8	0	0	0	3	0	4	0	0	0	0	0	0	0	0	0
otu5206	5	0	0	0	0	3	1	0	0	0	0	1	1	2	2	0	0	0	0	1	1	1	0	0	0	0	0	6	0	0	0	2	0	0	0	0	0	1	0	0	0	0	6	2	2	7	0	1	0
otu18724	0	0	0	0	0	2	2	0	0	2	0	7	1	2	0	0	0	0	0	0	3	0	0	0	0	0	0	0	24	16	0	0	0	0	0	0	0	0	21	5	0	0	0	0	0	3	0	6	0
otu41711	0	0	0	0	0	0	0	0	0	0	0	0	0	0	0	0	0	0	0	0	0	0	0	0	0	9	0	0	0	0	0	0	0	7	0	0	0	0	0	0	0	0	0	0	0	0	0	0	0
otu70111	4	0	0	1	0	3	0	0	0	2	0	29	0	1	8	0	0	0	0	0	1	7	0	2	0	0	1	0	1	5	0	0	1	0	0	0	0	0	1	1	2	0	0	0	1	0	1	0	0
otu3686	0	0	0	6	5	3	1	0	0	5	1	10	4	2	2	0	0	2	0	0	1	6	1	1	1	3	1	0	0	6	0	0	5	3	2	0	0	0	0	0	2	1	0	1	4	3	1	1	0
otu10824	0	0	0	0	0	0	6	0	0	2	1	1	0	2	4	0	0	10	0	0	3	0	0	1	0	0	25	3	0	0	44	5	0	0	7	0	0	0	0	0	0	0	1	4	0	12	0	1	0
otu14106	0	0	0	0	0	45	21	1	0	0	0	16	0	0	0	0	0	0	0	0	1	0	4	3	0	1	0	1	0	0	0	1	2	0	0	2	0	0	0	1	0	0	0	3	1	0	0	2	0
otu24715	0	6	0	0	0	0	0	0	0	5	1	0	0	0	1	0	0	6	3	0	1	0	5	0	0	0	0	0	0	0	0	0	1	23	0	0	0	0	0	0	0	0	0	0	0	0	0	0	0
otu26920	0	0	0	0	0	0	0	0	0	0	0	0	0	0	0	0	0	0	0	0	0	0	0	0	0	0	0	0	0	0	0	0	0	0	0	0	0	0	0	0	0	0	0	2	0	0	0	0	79
otu49922	59	27	0	1	0	2	1	0	0	0	0	1	0	0	1	0	0	0	0	0	0	2	0	0	0	1	0	0	0	0	5	0	1	0	1	0	1	0	0	0	1	0	0	1	0	0	0	1	0
otu50633	1	0	1	0	0	16	9	0	0	12	6	8	3	0	0	0	0	1	0	0	0	4	0	0	0	2	3	0	0	1	5	0	9	0	1	1	2	1	0	0	0	0	0	0	4	3	0	0	0
otu19008	0	2	0	1	0	0	0	0	0	0	0	0	0	0	0	14	0	0	2	0	1	24	1	0	36	18	1	3	0	0	0	0	0	0	0	1	0	0	0	9	0	0	0	0	0	0	13	0	2
otu47083	0	0	0	2	0	0	0	0	0	0	0	0	0	0	0	4	0	0	0	0	0	0	0	0	0	0	0	0	0	0	0	0	0	113	0	0	0	0	0	5	37	0	0	0	0	0	0	0	0
otu50175	0	0	2	0	0	0	1	0	0	0	1	0	0	0	0	0	0	1	0	0	0	26	9	5	1	0	0	0	0	0	0	4	0	1	0	0	0	0	0	0	0	0	0	0	0	3	0	0	0
otu55184	0	0	2	1	1	2	3	1	0	1	0	1	0	3	1	1	2	0	0	0	6	4	1	0	1	2	2	4	0	0	0	0	0	0	0	2	0	0	0	0	1	0	0	7	3	0	4	2	2
otu57669	0	1	0	0	0	2	3	0	0	0	5	1	0	0	6	0	1	3	1	0	0	0	2	0	0	0	0	1	0	0	0	0	2	1	2	0	4	0	0	0	0	1	0	0	0	0	0	0	44
otu63931	7	0	0	0	1	0	0	0	0	3	0	0	1	0	1	0	0	0	0	1	0	4	0	0	0	0	1	0	0	2	0	0	0	0	0	7	0	0	0	0	0	0	9	4	1	2	0	0	0
otu18036	2	0	1	0	0	11	17	1	5	0	0	8	0	0	4	0	1	0	1	0	3	2	0	0	0	1	2	0	0	0	4	1	0	1	0	1	1	2	0	0	3	2	2	5	5	2	1	3	0
otu37895	0	0	1	0	0	0	0	0	0	0	31	0	1	0	0	0	1	0	0	0	0	0	0	0	0	0	0	0	8	0	0	0	0	0	0	0	0	0	3	0	0	0	0	2	0	0	0	0	6
otu50991	0	3	7	1	0	4	4	3	1	4	0	6	1	6	0	9	2	0	0	0	0	0	0	0	1	2	1	0	0	0	0	0	4	0	0	1	6	12	0	0	9	1	0	0	0	1	2	0	0
otu55344	0	0	0	104	2	0	0	0	0	0	0	0	0	0	0	0	0	0	0	0	1	0	0	0	0	0	0	0	0	0	0	0	0	0	0	0	0	0	0	0	0	0	0	0	0	0	0	0	48
otu60181	0	6	0	0	0	14	54	0	0	0	0	7	0	0	1	0	0	21	0	0	1	1	0	0	0	0	0	0	0	0	0	0	7	1	0	0	5	0	18	0	0	0	0	1	0	0	0	1	0
otu60208	0	2	22	1	0	0	0	0	0	0	0	0	7	0	0	1	1	0	0	0	0	0	12	0	0	0	0	0	0	0	0	0	0	7	1	0	0	0	0	0	0	0	0	0	0	0	0	0	0
otu68502	0	7	0	0	1	0	0	0	0	0	0	0	0	0	0	0	0	18	0	0	0	0	0	0	0	0	9	0	1	0	0	0	0	0	0	0	0	11	0	0	0	0	0	0	23	1	1	16	0
otu9526	0	0	0	0	1	0	0	0	0	0	0	0	0	0	0	5	0	3	0	0	0	6	5	0	4	1	2	5	0	0	0	5	11	0	0	0	0	0	0	0	3	0	0	0	0	0	1	0	0
otu31207	0	0	0	0	0	6	8	2	0	0	0	1	0	6	0	0	0	0	1	0	1	1	0	0	1	1	11	0	0	0	17	1	1	0	0	0	0	0	0	0	0	0	0	0	0	0	0	0	1
otu37110	0	0	0	11	2	0	0	34	0	0	0	0	0	0	0	0	0	0	0	0	0	0	12	0	24	0	3	0	0	0	0	0	0	0	0	0	0	0	0	0	0	0	0	1	0	0	1	0	0
otu43810	0	0	0	6	0	0	0	6	0	0	0	0	0	0	0	1	0	0	0	0	2	0	13	1	2	3	0	0	0	0	0	0	7	0	0	0	0	0	1	5	0	0	0	0	0	0	8	0	0
otu45142	1	0	0	1	0	7	20	0	0	0	0	7	0	0	4	0	0	0	0	0	0	0	0	0	0	0	1	1	0	0	0	0	0	1	0	0	0	0	0	0	0	0	0	0	0	1	0	0	0
otu41511	0	0	0	0	20	0	0	0	0	0	0	0	0	0	0	0	7	0	0	0	0	0	0	0	0	0	0	0	0	0	0	0	0	31	0	0	9	0	0	0	0	0	0	0	0	0	15	0	0
otu18429	0	0	1	0	2	0	0	7	0	0	0	0	1	0	0	0	0	0	0	0	0	0	2	2	0	2	1	0	0	0	8	0	0	0	0	0	0	0	0	0	0	0	0	15	0	0	1	11	0
otu26080	0	0	0	0	0	0	0	14	2	0	0	0	0	0	0	0	0	1	0	0	0	0	1	0	0	7	3	0	0	0	0	0	10	0	0	0	0	0	0	0	0	0	0	0	0	0	1	0	0
otu28644	0	0	0	1	11	1	0	1	1	2	0	5	1	1	1	0	0	2	1	0	1	5	1	1	1	3	4	0	0	6	0	1	8	1	1	0	0	0	0	0	4	0	0	0	0	0	2	0	0
otu45683	2	0	0	0	0	2	0	0	0	1	0	3	6	9	4	0	0	1	0	11	0	1	0	11	0	0	0	2	2	0	2	1	0	1	2	1	0	0	8	0	0	0	1	1	0	3	0	0	0
otu31823	1	0	0	0	0	0	0	0	0	0	0	0	0	0	0	0	0	0	0	0	0	0	0	0	1	23	0	0	0	0	0	0	0	0	0	0	0	1	0	0	0	0	0	0	0	0	0	126	0
otu40813	0	0	1	10	37	0	0	1	0	0	0	0	0	0	0	0	2	0	2	0	1	0	2	1	0	0	0	0	0	0	0	0	0	0	0	0	0	0	1	0	0	11	0	0	0	0	0	0	0
otu59970	0	1	0	0	0	0	0	0	0	1	0	1	77	0	0	6	0	1	0	0	0	1	0	0	0	3	4	0	0	0	0	7	0	0	0	2	14	0	0	0	0	0	0	0	4	0	0	0	0
otu61959	0	0	1	5	6	0	0	0	0	0	0	0	0	0	0	0	11	1	24	0	0	1	0	3	0	2	0	0	0	0	0	0	2	0	0	0	0	0	0	0	1	0	0	0	0	0	0	0	0
otu8680	0	1	0	0	1	0	0	11	0	0	0	0	0	0	0	1	0	0	0	0	0	0	6	0	0	9	11	0	0	0	2	0	4	2	0	0	0	0	0	0	0	0	0	0	0	0	0	0	0
otu9046	0	1	1	0	0	0	0	0	0	0	0	0	0	0	0	0	0	2	0	0	0	0	0	0	0	0	0	0	0	0	0	0	0	0	0	0	0	0	0	0	0	88	0	0	0	0	0	0	0
otu17709	0	0	0	0	3	0	0	0	0	0	0	0	0	0	29	0	0	12	31	0	1	23	1	0	6	0	0	0	0	0	0	10	0	0	0	0	0	0	0	0	0	0	0	0	0	0	0	0	3
otu38450	0	138	0	1	0	0	0	0	0	0	0	0	0	0	0	0	0	0	0	0	0	0	0	0	0	16	0	0	0	0	0	0	0	0	0	0	0	0	0	0	0	0	0	0	0	0	0	0	0
otu56625	6	0	0	0	0	0	0	0	0	0	0	1	1	1	15	0	0	0	0	1	0	0	0	0	0	0	0	0	0	0	0	3	0	0	0	0	0	0	0	0	0	0	3	25	10	2	0	1	0
otu69960	0	5	0	2	1	0	0	3	0	14	0	0	0	0	0	4	0	0	0	0	0	0	1	5	0	0	6	0	0	0	0	0	2	2	0	0	1	0	0	1	0	0	0	1	0	0	4	0	1
otu6965	1	0	0	0	0	0	0	0	0	1	0	1	17	10	1	0	0	2	0	3	1	0	0	2	0	0	0	19	2	0	0	0	0	0	0	0	1	10	15	0	0	0	5	1	1	14	0	0	0
otu31652	0	1	2	4	2	3	4	0	0	0	1	0	0	2	2	1	0	1	1	0	2	0	4	4	0	1	1	1	1	0	1	0	0	6	0	0	2	1	0	2	0	2	0	0	0	0	2	0	4
otu35166	0	0	0	0	0	0	2	0	0	1	0	0	2	3	0	0	0	0	1	0	0	3	0	0	0	0	0	0	0	0	1	0	0	0	0	0	0	0	0	0	0	0	13	1	20	0	0	0	0
otu38403	0	0	1	0	0	0	1	7	0	0	0	0	0	5	0	0	0	0	0	0	0	0	0	0	1	1	6	0	0	1	55	1	1	0	3	0	0	0	0	0	0	0	0	0	0	0	0	0	0
otu41583	0	1	0	0	2	0	0	0	0	0	0	0	0	4	0	0	0	0	1	4	0	2	0	1	7	0	0	0	5	0	1	15	18	0	1	0	0	0	15	1	2	0	2	0	4	6	0	0	0
otu62931	0	0	0	0	0	0	0	0	0	0	0	0	0	0	0	0	0	0	0	0	0	0	0	0	0	0	0	0	0	0	0	0	0	0	0	0	0	0	0	0	0	0	0	0	0	2	0	0	77
otu64543	0	0	11	7	1	0	0	0	0	48	0	0	1	0	0	0	0	2	0	1	0	0	0	9	1	1	7	0	0	0	0	5	0	0	0	0	0	0	0	0	0	0	0	0	0	0	0	0	1
otu19142	0	0	0	141	6	0	0	2	0	0	0	0	0	0	0	0	0	0	0	0	0	0	0	0	0	0	0	0	0	0	0	0	0	0	0	0	0	0	0	0	0	0	0	0	0	0	0	0	3
otu22952	1	0	0	0	0	0	0	0	0	0	1	0	0	0	0	0	0	0	0	0	0	0	0	0	0	0	0	0	0	0	0	0	0	0	0	0	0	0	0	0	0	0	0	0	1	1	0	0	38
otu26562	0	0	0	1	0	2	2	0	0	1	0	2	0	0	0	86	0	0	0	0	0	0	0	0	27	0	1	1	1	0	0	0	0	0	0	0	0	0	0	0	0	0	0	0	0	0	17	0	0
otu38194	0	1	0	0	4	0	0	5	0	4	0	0	0	0	0	2	0	0	0	0	0	0	0	1	0	0	13	2	0	0	0	0	0	36	0	0	0	0	0	1	0	4	0	1	0	0	5	0	0
otu50712	2	1	0	0	0	1	10	0	1	1	0	2	0	5	1	0	0	3	0	1	7	1	0	1	0	0	16	4	0	0	2	2	0	0	0	1	0	3	2	0	0	0	2	1	2	19	1	0	0
otu64108	10	1	0	1	3	18	11	0	0	0	0	7	0	2	3	0	0	0	0	0	0	2	0	0	0	0	0	0	0	0	0	8	0	0	0	0	0	0	0	0	0	0	6	7	3	0	2	16	0
otu12381	0	6	0	0	7	0	0	6	0	0	0	0	0	0	0	5	0	0	6	0	0	0	1	1	0	0	1	0	0	0	0	0	1	1	0	0	0	0	0	0	0	0	0	2	0	0	12	0	0
otu23807	2	0	0	0	0	1	0	0	0	0	17	1	0	0	0	0	0	0	0	0	0	0	0	0	0	0	0	0	14	0	0	0	0	0	0	0	0	0	1	0	0	0	0	0	0	0	0	0	7
otu31840	0	0	0	0	0	39	48	1	0	0	0	21	0	0	0	0	0	0	0	0	0	0	0	1	0	0	0	0	0	0	0	0	0	0	0	0	0	0	0	0	39	0	0	0	0	0	0	0	0
otu38532	0	5	0	3	0	0	0	0	0	0	0	0	0	0	4	0	3	16	0	0	0	0	3	0	0	3	0	0	0	0	0	0	1	10	0	0	0	0	0	0	9	0	0	0	0	0	0	0	0
otu14648	8	25	5	0	0	0	1	0	0	0	1	0	0	0	0	0	0	2	0	0	1	2	0	0	0	0	0	0	0	0	1	0	0	0	6	0	0	0	0	0	0	0	9	0	0	0	1	1	0
otu16698	0	0	28	1	18	0	0	0	0	3	0	0	0	0	0	0	17	0	0	0	1	1	2	1	0	7	0	0	0	0	0	0	0	0	0	0	0	0	0	2	0	1	0	0	0	0	14	0	16
otu30700	0	0	0	0	0	2	2	0	0	0	0	0	0	0	33	0	1	1	0	0	23	14	0	0	0	0	0	0	0	0	1	0	3	0	0	0	0	2	0	0	0	0	0	1	1	0	0	0	0
otu38369	4	0	0	0	0	4	1	0	1	0	0	3	1	3	1	0	0	1	0	1	1	8	1	0	0	0	3	1	0	0	2	2	0	0	2	1	0	1	0	0	0	0	11	5	5	31	0	1	0
otu45381	0	0	0	0	0	0	0	0	0	0	0	0	0	0	0	1	0	0	0	0	0	0	0	1	0	0	0	0	1	0	0	4	0	0	0	0	0	0	1	3	0	0	0	0	0	1	0	0	0
otu24376	0	1	1	4	0	0	3	1	0	0	0	0	12	5	1	1	2	0	0	0	0	4	0	0	0	0	4	3	1	0	6	0	1	2	0	1	0	0	0	0	3	0	3	7	7	2	0	7	1
otu29521	0	1	2	0	2	1	2	1	1	3	1	0	0	0	0	1	1	2	0	0	0	1	4	2	2	2	11	0	0	0	11	10	5	3	0	0	0	0	0	0	0	0	5	0	0	0	5	0	0
otu48158	0	0	0	2	0	0	0	0	0	0	1	0	0	0	0	5	0	0	0	1	0	0	0	0	0	0	0	0	0	0	0	0	0	0	0	0	0	0	0	0	0	0	1	1	0	0	0	0	97
otu10746	3	0	0	1	0	1	0	0	1	1	1	1	5	0	1	0	0	0	0	2	1	3	0	1	1	0	0	0	14	1	0	0	0	0	0	0	0	0	2	0	1	0	1	0	0	0	2	0	1
otu15401	0	0	0	16	13	0	1	3	0	0	1	0	0	0	0	0	2	0	0	0	0	1	14	1	0	0	0	0	0	0	0	0	0	0	0	0	0	0	0	2	12	0	0	0	0	0	12	0	0
otu40959	10	1	0	1	0	7	3	1	0	5	1	4	0	2	0	1	0	0	0	1	6	1	1	0	0	0	0	1	0	1	0	0	2	0	0	0	0	3	4	3	1	1	0	0	1	2	0	0	0
otu61863	0	0	0	1	4	0	0	0	0	1	0	0	0	2	0	1	0	0	0	1	0	0	0	1	6	0	0	1	0	0	0	3	1	0	0	0	0	0	2	0	4	0	0	0	0	3	0	0	0
otu23865	0	0	0	0	0	0	0	0	0	1	0	0	0	0	0	1	0	0	0	0	0	4	3	2	2	1	0	4	2	0	0	4	17	3	0	0	0	0	0	0	3	0	0	0	0	0	0	0	0
otu36328	0	68	0	0	0	0	0	0	0	0	0	0	1	0	0	0	0	0	1	0	0	0	0	0	0	72	0	0	0	0	0	0	0	0	0	0	0	0	0	0	0	0	0	0	0	0	0	0	1
otu38781	1	0	0	0	0	0	0	0	2	0	1	0	119	0	0	0	0	0	0	2	0	0	0	0	0	0	0	0	0	0	0	1	0	0	6	0	0	0	1	0	0	0	0	3	2	0	0	0	0
otu49687	0	0	0	0	0	0	0	0	0	0	0	0	1	2	0	0	0	0	1	3	1	0	0	0	1	0	1	0	1	1	1	2	0	0	8	3	0	2	0	0	0	0	53	6	6	11	0	1	0
otu51513	0	1	0	0	0	0	0	0	0	1	0	0	1	1	1	0	0	0	1	15	0	0	0	0	0	0	0	0	5	36	0	0	2	0	18	0	0	0	1	0	0	0	2	0	2	0	0	0	0
otu3378	6	0	0	0	0	2	0	0	0	6	0	8	0	0	2	0	0	0	0	5	1	2	0	0	0	1	0	0	2	6	1	0	0	0	1	1	0	0	0	0	3	0	0	0	1	3	0	1	0
otu3811	24	0	1	0	0	0	0	0	0	0	0	0	0	0	0	0	0	0	0	23	0	2	0	1	14	1	1	1	1	2	1	2	0	0	2	0	0	0	0	0	0	0	0	0	0	0	0	0	0
otu8592	1	0	2	0	0	5	4	0	0	0	0	1	1	2	1	0	0	1	0	0	0	0	0	0	0	0	0	0	0	0	0	0	0	0	0	0	0	2	0	0	0	0	0	53	5	1	0	0	4
otu12164	0	0	0	0	0	0	0	0	0	0	0	1	0	0	0	0	0	0	0	2	1	0	0	0	0	0	0	0	0	0	0	0	0	0	0	0	0	0	0	0	0	0	0	0	0	0	0	0	0
otu15106	3	0	2	1	0	0	0	1	0	0	8	0	10	0	1	0	6	0	0	0	3	2	0	0	1	0	1	1	5	0	0	2	0	0	0	1	0	0	1	1	0	0	0	1	0	0	1	6	8
otu16695	1	1	0	1	2	2	1	0	0	0	0	1	0	0	2	0	0	0	0	0	9	2	0	0	0	0	0	2	0	0	6	0	2	1	0	1	1	1	0	0	5	1	0	13	2	0	12	3	1
otu19089	0	3	0	1	0	28	58	0	0	0	3	13	0	0	0	0	0	0	0	0	0	0	0	0	0	0	0	0	0	0	0	0	0	0	0	0	0	0	0	0	0	0	0	0	0	0	3	0	0
otu25842	1	3	0	2	5	0	0	0	0	0	0	0	0	0	0	0	0	0	0	0	0	2	2	7	6	0	0	1	0	0	0	9	3	0	1	0	0	0	3	0	1	0	0	0	1	5	0	0	0
otu36965	0	0	0	0	0	0	3	11	0	0	0	0	0	2	0	1	3	0	4	0	0	3	0	0	18	13	9	0	0	0	0	0	0	0	0	0	0	0	0	0	0	0	0	0	0	0	0	0	4
otu38954	0	0	0	2	0	4	3	0	0	2	0	1	0	0	0	0	0	0	0	1	3	0	0	0	0	1	4	0	0	0	1	0	0	2	3	4	1	0	0	0	0	0	0	1	0	3	0	0	0
otu60192	0	0	0	4	4	0	0	2	0	2	0	5	0	2	4	0	1	1	0	0	5	4	0	0	1	0	0	1	0	0	3	0	3	3	0	0	0	1	0	2	4	1	0	4	3	0	11	2	0
otu63161	0	2	0	1	0	0	0	4	3	0	0	0	0	0	0	0	0	4	2	0	1	6	1	0	4	8	1	0	0	0	0	1	2	2	0	4	0	0	0	0	0	0	0	0	0	0	5	0	4
otu5808	0	1	1	0	1	3	2	0	0	0	0	5	0	1	0	0	0	3	0	0	7	0	2	0	0	0	0	0	0	0	0	0	0	0	0	0	0	0	0	2	0	0	0	0	5	0	1	0	1
otu57737	0	0	0	0	11	0	1	16	0	0	0	0	0	0	0	18	2	0	0	0	0	0	8	1	0	0	0	0	0	0	0	0	0	2	0	0	0	0	0	2	0	0	0	0	0	0	19	0	0
otu59891	0	0	0	0	0	0	0	0	0	0	0	0	0	0	0	0	0	0	0	0	0	0	0	0	0	0	0	0	0	0	0	0	0	0	0	0	0	0	0	0	0	143	0	0	0	0	0	0	0
otu1422	3	0	0	1	0	2	1	0	0	1	3	5	2	2	1	1	0	0	0	1	5	1	0	0	0	0	0	5	1	1	0	0	1	0	0	1	0	0	0	2	0	0	0	8	0	1	1	1	1
otu6919	0	42	1	0	0	0	0	0	0	0	0	0	0	0	0	0	8	0	0	0	0	0	2	0	0	0	0	0	0	0	0	0	0	0	0	0	0	0	0	0	0	28	0	0	0	0	0	0	0
otu24726	0	0	0	1	10	8	1	0	0	0	0	7	0	0	0	0	0	0	0	0	0	0	1	10	0	0	1	0	0	0	0	6	1	0	0	1	0	0	0	0	1	0	0	0	0	1	2	9	0
otu53565	0	0	0	0	0	0	0	0	0	1	0	0	0	3	0	0	0	0	0	8	4	11	0	0	1	0	0	0	0	0	0	0	0	0	3	4	0	0	0	0	0	0	4	0	0	0	0	0	0
otu59591	0	0	0	4	0	0	0	21	0	0	0	0	0	0	0	2	0	0	0	0	0	0	10	2	1	0	0	0	0	0	0	0	3	0	0	0	0	0	0	0	0	0	0	0	0	0	6	0	0
otu279	0	0	2	0	0	0	4	11	0	1	0	2	0	0	0	4	1	6	0	0	0	0	0	1	1	8	5	0	0	0	0	0	8	1	0	0	1	0	0	1	4	0	0	1	0	0	1	0	0
otu3065	0	0	0	2	0	5	3	1	0	18	0	3	15	0	0	2	2	0	0	0	2	1	0	0	0	1	6	0	0	0	0	0	2	2	0	0	4	5	0	0	0	1	0	0	0	0	0	0	0
otu42627	0	0	0	7	3	0	0	0	0	0	0	0	0	0	0	2	11	3	18	0	0	0	0	2	0	5	0	0	0	0	0	0	1	0	0	0	0	0	0	0	0	0	0	0	0	0	0	0	0
otu45708	0	1	9	1	3	4	3	1	5	0	0	1	0	0	5	0	1	0	0	0	0	2	2	0	3	1	0	1	0	0	2	0	0	0	0	0	0	0	0	0	0	1	2	3	0	0	0	13	2
otu69171	3	0	0	0	0	2	4	0	0	0	0	2	0	9	2	0	0	0	0	0	0	4	0	0	0	0	1	0	0	0	3	3	1	0	2	0	0	0	2	0	0	0	21	10	1	1	0	9	0
otu10021	1	4	0	0	1	1	1	0	0	0	0	1	0	4	3	1	2	0	0	0	3	1	0	2	0	0	1	0	0	0	25	8	7	3	2	13	0	1	0	0	0	0	9	2	0	2	0	6	0
otu20559	0	0	0	0	0	0	0	0	0	0	3	0	0	0	0	0	0	0	0	0	0	0	41	0	0	0	0	0	0	0	0	0	0	0	0	0	0	0	0	0	0	0	0	0	0	0	0	0	0
otu50087	0	0	0	0	1	0	0	0	0	0	0	0	102	0	0	3	0	0	0	0	0	0	0	0	0	0	5	0	0	0	0	1	0	0	0	2	6	1	0	0	0	0	0	0	0	0	0	0	0
otu55576	0	0	0	0	1	0	0	1	5	0	5	0	1	0	0	0	1	1	0	0	4	1	5	0	1	0	0	0	0	1	1	0	8	0	1	5	2	3	0	1	0	0	0	21	4	1	3	0	0
otu70215	0	0	4	3	2	0	0	2	2	1	0	0	0	3	0	0	1	0	0	0	0	0	0	0	0	0	2	1	0	4	1	0	2	0	0	0	0	0	1	0	0	0	1	0	10	0	5	0	0
otu1173	5	0	0	0	0	1	0	0	0	0	0	2	0	0	1	0	0	1	0	0	0	9	0	0	0	0	0	0	1	0	1	6	0	0	1	4	0	0	0	0	0	0	11	0	3	7	0	3	0
otu18605	0	0	0	0	3	1	0	0	0	3	0	6	1	3	0	0	0	1	0	0	0	2	4	8	1	1	4	0	1	0	0	0	14	5	0	0	0	0	0	0	1	0	0	0	0	0	8	0	0
otu30026	0	0	0	0	0	6	5	1	0	0	0	5	0	23	0	0	0	0	0	0	0	2	0	0	2	0	3	0	0	1	7	0	1	0	0	0	0	0	0	0	0	0	2	0	0	1	0	11	0
otu70012	0	1	1	7	4	0	0	0	0	9	0	1	3	0	0	3	0	0	1	0	2	0	0	0	0	0	2	0	0	13	1	0	0	1	0	1	0	0	3	0	2	0	0	0	3	0	2	0	0
otu37049	0	0	0	0	0	0	20	9	0	0	0	0	0	0	0	0	0	0	0	1	1	1	0	0	3	11	2	0	0	1	0	0	4	0	1	0	0	1	0	0	0	0	0	1	0	2	0	1	1
otu39364	0	3	9	0	1	0	0	0	0	0	0	0	0	0	0	0	5	21	3	0	0	1	3	0	2	0	0	0	0	0	0	0	0	4	0	0	0	0	0	13	0	0	0	0	0	0	0	0	4
otu68546	0	5	2	0	1	9	16	0	0	12	0	3	0	0	0	0	1	0	0	0	0	1	0	0	0	0	0	0	0	0	0	0	5	4	0	0	9	1	0	0	0	0	0	0	0	0	0	0	0
otu22489	0	0	0	0	0	0	0	0	0	0	3	0	0	0	0	0	117	0	0	0	0	0	0	0	0	1	0	0	0	0	0	0	0	0	0	0	0	0	0	0	0	0	0	0	0	0	0	0	7
otu30288	3	0	0	0	3	3	1	0	0	1	0	5	0	0	3	0	4	0	0	0	0	0	0	9	0	3	4	0	0	0	2	1	7	4	0	3	0	0	0	0	0	0	0	0	0	0	0	3	1
otu37931	0	2	1	27	10	0	0	1	0	0	0	0	0	0	0	0	4	0	0	0	0	0	7	7	0	0	0	0	0	0	0	0	0	0	0	0	0	0	0	12	0	1	0	1	0	0	2	0	1
otu61289	0	0	9	1	6	0	0	0	0	0	0	0	1	0	0	0	3	0	47	0	0	1	0	0	0	0	0	0	0	3	0	0	0	27	0	0	0	0	0	0	0	0	0	0	0	0	0	0	3
otu11964	0	0	0	0	4	0	0	0	0	0	0	0	0	0	0	0	7	0	16	0	0	0	0	0	0	1	0	0	0	0	0	0	0	0	0	0	0	0	0	0	0	0	0	0	0	0	0	0	0
otu27692	0	8	0	0	2	0	0	0	0	3	0	0	0	0	0	1	0	0	1	1	0	0	1	1	0	0	4	6	0	0	0	0	0	0	0	0	2	0	0	0	0	1	0	0	0	0	0	0	0
otu51351	0	1	2	0	0	3	4	0	0	1	0	2	28	15	0	0	0	1	0	0	0	0	0	1	0	0	1	25	4	0	0	0	1	0	0	0	1	10	0	0	0	1	0	0	0	1	0	0	0
otu68461	0	1	0	0	4	0	0	0	0	0	0	0	0	0	5	0	0	14	29	0	0	5	0	0	26	0	0	0	1	0	0	7	0	0	0	0	0	0	0	0	0	0	0	0	0	0	0	0	1
otu69731	0	17	1	0	0	15	12	0	0	0	0	17	0	0	39	0	0	0	0	0	0	0	0	0	0	0	0	0	0	0	0	0	0	0	0	0	0	0	0	0	0	0	0	0	0	0	0	0	1
otu28752	0	0	0	0	0	8	4	0	0	0	0	10	0	0	0	20	0	0	0	0	0	0	0	0	57	3	0	0	0	0	0	0	0	0	0	0	0	0	0	0	0	0	0	0	0	0	16	1	0
otu30866	0	0	0	0	0	0	0	75	0	0	0	0	0	0	0	0	0	0	0	0	0	0	0	0	0	0	0	0	0	0	0	0	0	0	0	0	0	0	0	0	0	0	0	0	0	0	28	0	0
otu40551	0	0	0	0	0	0	0	0	0	0	0	0	0	0	0	0	0	0	0	0	0	0	0	0	0	0	0	0	0	0	0	0	0	0	0	0	0	0	0	0	0	0	0	0	0	0	0	0	0
otu68908	0	3	1	0	1	0	0	0	0	0	0	0	0	0	0	0	1	22	0	0	0	0	0	0	0	4	13	0	5	0	0	0	1	0	0	0	0	8	0	0	0	0	0	0	20	0	0	6	0
otu1520	0	1	0	1	3	0	0	0	1	0	0	1	0	0	3	0	0	0	0	0	0	5	1	2	0	1	0	0	0	0	0	0	0	1	0	0	0	0	0	0	1	0	0	0	0	1	1	3	0
otu8109	0	0	1	1	0	5	7	0	2	3	0	1	3	0	8	0	2	1	0	0	0	1	0	4	0	0	1	2	0	0	2	2	1	0	0	0	1	1	1	0	0	0	3	2	4	0	3	0	0
otu14982	0	0	0	5	2	0	0	1	1	0	0	0	0	0	0	0	0	3	0	0	2	17	1	1	3	6	0	3	0	0	0	2	1	6	0	3	0	2	0	1	1	0	0	0	0	3	9	0	0
otu23598	0	4	1	2	10	0	0	2	0	1	0	0	0	0	0	1	0	1	3	0	2	0	2	2	0	1	3	19	0	0	0	0	2	2	0	0	1	0	0	0	0	0	0	0	0	0	3	0	0
otu35750	0	1	8	4	6	6	2	1	0	0	0	0	4	1	0	5	1	0	1	0	0	0	0	0	0	1	1	3	0	0	0	0	0	1	0	0	2	1	0	1	4	2	0	0	0	0	4	0	0
otu36814	0	0	5	0	0	1	3	3	0	10	1	5	0	0	0	1	2	1	0	0	1	0	5	1	1	1	2	0	0	0	0	0	14	0	0	0	0	26	0	0	1	0	0	0	0	0	5	1	0
otu40187	0	0	0	0	105	0	0	30	0	0	0	0	0	0	0	0	0	0	0	0	0	0	0	0	0	0	0	0	0	0	0	0	0	0	0	0	0	0	0	0	0	0	0	0	0	0	0	0	0
otu42045	0	1	1	1	1	1	1	2	1	0	0	0	2	2	0	15	0	0	4	0	0	0	1	0	6	0	2	1	7	0	0	0	2	3	0	0	0	0	0	0	6	0	0	1	0	0	0	0	0
otu49519	3	1	0	0	0	2	4	0	0	0	0	3	0	3	2	0	1	0	2	0	3	0	0	15	0	1	9	0	0	0	7	18	2	2	3	0	0	1	0	0	0	0	0	1	0	2	0	4	1
otu51617	0	6	4	0	6	0	0	0	0	0	0	0	0	0	0	3	9	0	1	0	0	0	0	0	0	3	0	0	0	0	0	0	0	0	0	0	0	0	0	0	0	0	0	0	2	0	0	0	3
otu54318	0	0	0	1	0	2	1	0	0	1	0	10	0	0	0	0	0	0	0	0	0	0	0	0	44	5	0	0	0	1	0	0	0	0	0	0	0	0	0	0	0	0	0	0	0	0	16	0	0
otu18451	3	0	0	3	4	0	0	0	0	0	0	0	0	0	9	0	0	1	0	1	0	9	0	4	6	1	1	0	0	0	0	0	1	0	1	0	0	0	0	0	1	0	0	0	1	0	0	0	0
otu25350	1	0	0	0	1	0	0	0	0	0	0	0	0	0	0	0	0	0	0	0	0	0	0	0	0	15	0	0	0	0	0	0	0	2	0	0	0	0	0	0	0	0	0	0	0	0	0	0	1
otu14226	0	0	0	0	0	0	0	0	0	0	0	0	0	0	0	0	0	0	0	0	0	0	0	0	0	0	0	0	3	0	0	0	0	0	0	0	0	0	0	1	0	0	0	0	0	2	0	0	0
otu18170	2	0	2	0	1	0	0	0	0	0	0	0	0	0	0	0	0	0	0	0	0	0	3	1	0	0	0	0	0	0	0	0	0	0	0	0	0	0	0	0	0	2	0	0	0	0	0	0	0
otu30853	1	2	0	0	0	0	0	0	0	0	0	0	0	0	0	0	0	1	1	2	0	0	0	0	0	0	2	0	5	0	0	0	0	0	1	44	3	2	0	0	0	0	2	0	15	0	0	0	0
otu40053	0	0	1	0	0	4	3	0	0	0	0	8	0	0	2	2	0	0	0	0	2	2	0	0	1	3	0	0	1	0	0	0	0	0	0	1	13	2	1	39	0	3	0	0	0	0	0	1	0
otu53637	8	0	0	5	3	8	0	0	0	0	0	5	5	3	0	0	0	1	0	4	1	2	0	1	1	0	0	1	1	4	0	0	0	0	0	1	1	2	0	0	1	1	1	1	3	3	0	3	0
otu61880	0	0	2	0	4	0	0	0	15	0	1	0	0	0	1	1	0	4	0	0	1	1	0	0	0	5	8	6	1	6	14	0	1	0	0	0	0	0	0	0	1	2	0	0	0	0	0	1	0
otu68048	0	5	0	3	6	0	0	1	0	6	0	0	3	0	0	1	0	0	4	0	3	1	1	0	1	0	6	4	0	0	0	0	1	8	0	0	1	0	0	1	0	9	1	0	0	0	0	0	0
otu16461	4	0	0	0	0	1	2	0	0	9	0	0	3	22	6	0	0	2	0	0	1	0	0	0	0	0	0	0	0	0	6	0	0	0	0	0	0	1	0	1	1	0	2	11	5	1	0	1	0
otu27155	2	1	0	0	0	0	0	0	2	0	2	0	0	0	0	0	3	0	0	0	8	1	3	0	1	2	0	0	0	0	5	0	3	1	0	0	0	17	0	0	0	0	0	30	2	7	0	2	0
otu29314	0	0	0	0	0	0	0	0	0	0	0	0	0	0	0	0	0	0	0	0	0	0	0	0	0	0	0	0	0	0	0	0	0	0	0	0	0	0	0	0	0	0	0	0	0	0	0	0	0
otu47890	0	0	0	0	0	0	0	1	60	0	0	0	0	0	0	0	0	6	0	0	0	0	0	0	0	0	0	0	0	0	9	6	0	5	0	0	0	0	0	3	0	15	0	4	1	0	0	0	0
otu24780	0	0	0	0	0	0	0	0	0	0	0	0	0	1	0	0	0	0	0	0	1	0	0	0	0	0	0	0	5	0	0	3	0	0	0	0	0	0	1	0	1	0	0	0	0	4	0	0	0
otu32125	0	0	37	17	1	0	0	1	0	0	0	0	0	0	0	0	0	0	1	0	0	0	0	0	0	2	0	0	0	0	0	0	0	0	0	0	0	0	0	0	0	0	0	0	0	0	1	0	0
otu49674	0	0	0	0	0	0	0	0	0	0	0	0	0	0	0	0	0	0	0	0	0	0	0	0	0	0	0	0	0	0	0	0	0	0	0	0	0	0	0	0	0	0	0	1	0	0	0	0	11
otu54294	0	2	0	0	0	0	0	11	0	5	0	0	0	0	0	0	1	0	0	0	0	0	0	1	0	13	5	0	0	0	0	0	16	3	0	0	0	0	0	0	0	0	0	0	0	1	4	0	0
otu63833	0	0	0	0	0	3	3	0	0	0	0	13	0	0	0	0	0	0	0	0	1	2	0	0	0	4	0	1	0	0	0	0	1	0	0	0	17	1	0	54	0	1	0	0	0	0	0	0	0
otu5008	0	0	0	0	0	0	0	0	0	0	0	0	0	0	0	0	0	0	0	0	0	0	0	0	0	0	0	0	0	0	0	3	0	0	0	0	0	0	0	6	0	1	0	0	0	0	0	0	0
otu10788	0	0	0	7	14	0	0	3	0	1	0	0	1	0	0	0	0	0	10	0	0	0	2	2	1	0	1	0	0	0	0	0	0	2	0	0	0	0	0	0	0	28	0	0	0	0	1	0	0
otu43960	13	0	1	4	0	5	0	0	0	3	0	3	2	3	0	0	0	0	1	1	1	2	1	0	1	0	0	1	1	1	0	0	1	0	0	0	0	3	1	0	0	0	1	1	1	0	1	0	1
otu55253	1	0	0	0	0	0	0	0	0	5	0	0	2	1	1	0	0	0	0	0	0	2	0	0	0	0	1	0	0	3	2	0	0	0	0	9	0	0	0	0	0	0	6	2	3	14	0	1	0
otu63806	0	0	0	0	0	23	22	0	1	0	0	18	0	0	0	0	0	2	0	0	0	0	0	0	1	0	0	0	0	0	0	0	0	0	0	0	0	0	0	2	0	1	0	0	0	0	0	1	0
otu67207	1	1	0	13	1	0	0	0	0	0	0	0	0	0	6	0	1	4	0	0	0	1	1	0	0	7	0	0	0	1	0	0	0	3	0	0	0	0	1	0	3	2	0	0	0	1	0	0	1
otu744	2	0	3	1	2	0	0	0	0	1	3	0	2	0	1	0	0	2	0	1	0	0	0	0	0	0	0	1	0	0	0	0	0	0	0	1	0	0	0	0	0	0	7	0	1	1	0	3	0
otu13758	2	0	1	0	0	5	7	1	1	2	0	0	2	4	4	0	1	1	1	0	1	2	0	0	0	2	3	1	0	0	7	0	0	0	1	0	0	2	0	0	0	3	2	3	1	0	0	18	0
otu22481	0	0	0	2	0	0	1	3	0	0	0	0	0	0	0	3	3	2	1	0	2	10	4	0	2	2	1	1	0	0	0	1	0	0	0	0	0	0	0	0	0	1	0	0	1	3	4	0	0
otu38221	2	0	0	0	0	0	0	0	3	0	0	0	61	0	0	0	0	0	0	0	0	1	0	0	0	0	1	0	0	0	0	1	0	0	4	0	0	0	0	0	0	0	0	1	16	1	0	0	0
otu55229	0	11	0	1	1	0	0	0	0	0	0	0	0	0	0	0	0	0	22	2	0	1	0	0	0	0	0	0	2	2	2	1	1	0	1	0	0	2	1	0	0	0	1	10	1	2	0	2	0
otu58961	1	0	0	1	0	6	1	0	0	7	0	7	1	1	1	0	1	0	0	0	0	6	0	1	1	2	0	0	0	3	0	0	0	1	2	0	0	0	1	0	0	1	0	0	0	2	0	4	0
otu69559	0	0	0	0	0	0	0	0	0	0	0	0	0	0	0	0	0	0	0	0	0	0	4	0	0	0	0	0	0	0	0	0	0	0	0	0	0	0	0	68	0	0	0	0	0	0	0	0	0
otu2799	0	0	0	0	0	0	0	0	0	0	0	0	0	0	0	0	0	0	0	0	0	0	0	0	2	0	0	0	0	0	0	0	0	0	0	0	0	0	0	0	0	0	0	0	0	0	0	0	0
otu2989	0	48	0	0	0	0	0	0	0	0	0	0	0	0	0	0	0	0	0	0	0	0	0	0	0	3	0	0	1	0	0	0	0	0	0	1	0	0	0	0	0	0	0	0	0	0	1	0	0
otu28948	0	0	0	3	3	0	0	0	0	2	0	0	0	2	0	0	0	3	0	2	2	3	0	0	0	2	1	0	3	7	0	0	6	5	0	0	0	0	0	0	0	0	0	0	1	9	2	0	0
otu41935	0	0	0	10	0	0	0	8	0	0	0	0	0	0	0	0	0	0	0	0	0	0	6	0	7	0	0	0	0	0	0	0	0	0	0	0	0	0	0	0	0	0	0	0	0	0	0	0	0
otu60043	0	2	0	1	1	0	0	1	0	0	0	4	0	1	2	0	0	0	7	0	2	0	0	0	1	0	0	0	0	0	0	2	4	0	5	0	1	16	3	0	0	0	2	6	0	2	0	0	0
otu67959	1	0	0	0	0	0	0	0	3	0	0	0	0	0	3	0	0	0	0	0	0	0	0	0	0	0	6	3	0	0	0	0	0	0	0	1	0	1	0	0	0	0	0	0	10	0	0	0	0
otu4178	0	0	0	0	0	1	26	12	0	0	0	1	0	0	0	0	0	0	1	0	0	1	1	0	2	7	5	0	0	0	1	0	0	0	2	0	0	3	0	0	0	0	0	0	0	0	0	0	1
otu18577	0	2	4	0	0	0	0	11	0	1	0	0	0	2	0	0	7	3	2	0	1	0	13	0	1	1	2	0	0	0	0	0	0	5	0	0	0	0	0	0	0	1	0	0	0	0	0	0	0
otu23633	0	11	1	1	2	1	0	1	0	1	0	1	0	8	0	0	0	0	4	0	0	0	0	0	2	0	8	0	3	0	0	0	13	0	0	1	7	2	0	0	0	0	0	0	0	0	0	0	0
otu48935	0	0	33	0	0	0	0	0	0	0	0	0	0	0	0	0	0	0	0	0	0	0	0	0	0	0	0	0	0	0	0	0	64	0	0	0	0	6	0	0	0	0	0	0	0	0	0	0	0
otu65929	0	2	3	0	5	2	1	1	5	1	0	3	0	0	1	4	0	3	0	0	0	0	3	0	0	3	10	0	1	0	0	2	6	1	0	1	0	0	0	0	2	0	2	0	0	0	0	0	0
otu66109	0	1	0	0	0	9	6	1	0	3	0	8	0	0	0	0	0	0	0	0	2	1	0	0	0	1	0	1	0	0	0	1	0	0	0	2	0	0	0	0	0	0	1	2	0	0	0	0	0
otu67035	0	0	0	0	0	0	0	0	0	0	0	0	0	0	1	0	0	0	0	0	0	0	0	0	0	0	0	0	0	0	0	0	0	0	0	0	0	0	0	0	0	0	1	0	2	10	0	1	1
otu14733	0	2	0	0	0	18	29	1	0	11	0	21	1	4	0	1	0	1	0	0	1	0	0	1	1	1	0	0	0	0	0	0	0	0	0	0	4	0	0	0	0	0	0	0	0	3	0	3	0
otu39433	0	0	8	0	0	0	0	2	0	2	0	0	0	1	0	0	4	0	0	0	2	0	0	0	0	5	2	0	1	3	0	0	2	3	0	1	2	0	0	1	1	0	0	0	3	7	5	0	1
otu58930	0	0	0	4	5	0	0	1	0	0	0	0	0	0	0	0	1	0	0	0	1	0	1	0	0	0	0	0	0	0	0	0	0	0	0	1	0	0	0	1	0	0	0	0	0	0	7	0	1
otu2204	0	0	3	0	1	1	0	0	0	1	0	2	0	1	0	7	2	0	2	0	0	0	0	14	0	4	8	0	0	0	0	0	12	5	0	2	2	2	0	0	6	1	0	0	0	0	2	0	0
otu9983	0	0	5	0	0	9	9	0	2	0	0	8	0	0	3	3	6	0	1	0	0	0	0	3	0	2	0	1	0	0	1	4	1	5	0	0	0	2	0	0	1	1	1	0	0	3	0	8	2
otu23025	0	2	1	0	0	0	0	0	0	0	0	0	0	0	0	0	0	18	0	0	0	0	0	0	0	3	3	0	1	0	0	0	0	0	0	0	0	13	0	0	0	0	0	0	18	1	0	9	0
otu28230	0	0	0	1	5	1	0	0	0	5	0	1	0	0	5	0	2	0	0	0	2	0	2	0	0	1	1	0	0	0	0	0	1	1	0	3	1	4	0	0	3	0	1	0	0	0	0	0	0
otu41342	2	0	1	0	1	0	0	0	0	0	0	0	0	0	0	2	0	0	0	1	0	1	1	0	0	0	0	1	2	0	0	2	0	0	0	0	0	0	10	0	1	0	0	0	1	6	0	0	0
otu44421	0	2	0	0	0	0	0	0	0	0	0	0	0	0	0	0	0	0	0	0	1	0	0	1	0	0	0	0	3	0	0	0	0	0	0	0	0	0	0	0	0	0	0	0	0	0	0	0	0
otu31532	0	0	0	0	0	0	0	0	0	0	0	0	0	0	0	0	0	0	0	0	0	0	0	0	0	0	0	0	0	0	0	0	0	0	0	0	0	0	0	0	0	0	0	0	0	0	0	0	4
otu53270	0	0	0	0	0	0	0	0	0	0	0	0	0	0	0	0	0	0	0	0	0	0	0	0	0	0	0	0	0	0	0	0	0	0	0	0	0	0	0	0	0	0	0	0	0	0	0	0	0
otu56014	0	0	0	0	0	0	0	0	0	0	0	0	0	0	0	0	0	0	0	0	0	0	0	0	1	0	0	0	2	0	0	0	0	0	0	0	0	0	0	0	0	0	0	0	0	0	0	0	1
otu58772	0	0	0	0	0	0	0	13	0	0	0	0	0	0	0	0	1	0	0	0	2	0	0	0	5	0	1	0	0	0	0	0	0	0	0	0	1	0	0	0	0	0	0	0	0	0	0	15	0
otu62654	0	0	0	0	0	20	9	0	0	0	0	12	0	0	0	0	0	0	0	0	0	0	0	0	0	0	0	0	0	0	1	0	0	0	1	0	0	0	4	0	0	1	0	1	6	12	0	0	0
otu69665	0	0	0	0	0	1	0	0	0	0	0	0	0	0	0	0	0	0	0	0	0	0	0	0	0	0	0	0	0	0	0	0	0	1	0	0	0	1	0	0	0	0	0	10	0	0	0	0	0
otu1010	0	0	0	0	3	0	0	0	0	0	0	0	0	0	0	0	0	0	0	1	0	1	0	5	1	0	0	0	1	1	0	3	5	1	0	0	0	0	5	0	1	0	0	0	0	6	0	0	0
otu7225	0	0	0	0	0	0	0	0	0	0	0	0	0	0	0	0	0	0	0	0	0	0	0	0	0	0	0	0	0	0	0	0	0	0	0	0	0	0	0	109	0	0	2	0	0	5	0	0	0
otu16199	0	0	0	0	0	0	0	0	0	0	0	0	0	3	2	0	1	28	16	0	10	17	0	0	0	0	0	0	0	15	0	0	0	27	0	0	0	0	0	0	0	0	0	0	0	0	0	0	0
otu31048	0	1	2	0	0	0	0	2	0	0	0	0	1	0	1	2	1	0	0	0	0	1	0	0	0	0	4	1	0	0	2	1	0	0	0	0	0	0	0	0	0	1	0	8	0	0	0	17	1
otu41327	0	0	1	0	0	0	0	0	0	2	0	0	0	3	0	0	1	0	0	0	0	0	0	0	0	0	2	0	0	0	0	0	1	1	0	1	1	0	0	0	0	0	0	0	9	29	1	0	0
otu51392	0	1	0	1	0	2	3	1	0	0	0	2	0	30	0	0	1	0	0	0	1	0	0	0	0	1	4	0	0	0	16	0	1	0	0	0	0	0	0	0	1	0	0	1	1	0	0	0	1
otu59893	0	1	0	5	0	0	0	3	0	0	0	0	2	0	0	1	0	0	2	0	6	8	2	0	1	1	0	2	0	0	1	0	1	0	0	5	0	0	0	1	0	0	0	8	4	0	11	1	1
otu2143	0	0	0	0	0	0	0	0	0	0	0	0	0	0	0	0	0	0	0	0	0	0	0	0	0	0	0	99	2	0	0	0	0	0	0	0	0	0	0	0	0	0	0	0	0	0	0	0	0
otu3143	1	0	0	2	0	5	10	0	1	0	0	9	0	0	4	0	0	0	0	0	1	0	1	0	0	1	0	4	0	0	0	0	0	0	0	0	0	2	0	0	0	2	1	2	3	2	3	0	0
otu14567	0	0	0	0	0	0	0	0	0	0	0	0	0	0	0	1	5	0	3	0	0	0	0	0	0	0	0	0	0	0	0	0	7	26	0	0	0	0	0	0	0	0	0	0	0	0	0	0	0
otu17170	0	0	0	0	0	0	1	0	0	0	0	0	0	0	25	3	0	0	0	2	6	1	0	0	0	0	0	4	0	0	0	0	1	4	0	5	0	0	0	0	0	0	19	0	0	0	0	0	0
otu35598	0	2	0	0	4	0	0	1	0	1	0	0	11	0	0	1	0	0	4	0	1	0	1	0	4	0	7	6	0	0	0	0	0	1	0	0	0	0	0	1	0	3	0	0	0	0	3	0	1
otu36156	0	33	2	0	0	1	0	0	0	1	0	0	0	0	0	0	0	1	0	0	0	0	0	0	0	3	0	0	0	0	0	0	0	0	0	0	0	0	0	0	0	0	0	0	0	0	0	0	0
otu12622	0	0	1	2	1	0	0	2	0	0	0	0	0	0	0	1	0	0	6	0	0	34	1	0	7	3	1	0	0	0	0	0	0	0	0	1	0	0	0	0	0	0	0	0	0	0	1	0	6
otu21966	3	1	0	0	0	8	4	0	3	1	0	17	1	0	4	6	0	2	0	0	0	1	1	0	0	10	6	0	0	0	0	0	2	0	0	0	3	3	0	11	0	3	0	0	0	4	0	0	0
otu50019	0	1	0	0	0	0	0	0	4	0	2	0	0	0	0	0	0	0	0	0	0	0	0	0	0	0	0	6	1	0	1	0	0	0	0	53	0	0	0	0	0	0	0	0	5	0	0	0	0
otu52125	0	5	5	0	2	1	3	0	5	0	0	0	0	1	0	0	0	5	1	0	0	0	0	2	0	1	3	0	0	0	0	0	0	5	0	1	0	0	0	3	0	7	0	0	0	16	0	0	0
otu52713	4	0	0	0	1	5	2	0	0	0	2	0	0	1	0	0	0	1	0	2	6	4	0	2	1	0	1	0	4	5	1	0	0	0	2	1	0	2	2	2	0	0	0	0	2	2	0	2	0
otu57494	0	0	0	0	2	0	0	0	0	0	0	0	0	0	0	20	0	0	0	0	4	1	1	1	2	0	0	0	0	0	0	0	0	0	0	0	0	0	0	0	0	0	0	0	0	0	0	0	0
otu59454	0	22	0	5	1	0	0	0	0	0	1	0	0	0	0	0	1	12	0	0	2	0	0	18	0	0	0	1	0	0	0	0	0	0	0	0	0	0	0	0	0	2	0	0	0	0	1	0	4
otu14267	1	0	1	1	1	4	9	2	0	2	1	15	0	1	0	2	0	0	0	0	2	0	0	0	0	0	1	8	0	0	0	0	5	0	0	0	0	1	0	0	0	5	0	0	0	0	9	0	0
otu18286	0	0	0	0	0	0	0	0	0	0	3	0	0	0	0	0	0	0	0	0	0	0	0	0	0	0	0	0	0	0	0	0	0	0	0	0	0	0	0	0	0	0	0	0	0	0	0	0	0
otu28391	2	0	0	0	0	0	3	4	0	1	0	0	0	5	0	1	0	0	0	0	1	0	0	0	0	0	9	0	0	0	17	0	0	0	0	0	0	0	0	0	0	0	3	4	0	0	0	5	0
otu59590	0	0	0	0	0	0	0	7	0	0	0	0	0	0	0	0	0	0	2	0	1	1	0	0	7	0	4	0	0	0	0	0	0	0	0	0	0	0	0	0	0	0	0	0	0	0	0	14	0
otu1119	0	2	0	0	0	0	0	6	0	10	0	0	0	0	0	6	1	0	0	0	0	0	2	3	0	0	15	3	0	0	0	0	8	7	0	0	1	0	0	1	0	3	0	0	0	0	3	0	0
otu1651	0	0	0	0	0	0	0	0	0	0	0	0	0	0	0	0	0	0	0	0	0	0	0	0	0	0	0	0	0	0	0	0	0	0	0	0	0	0	0	0	0	0	2	0	0	0	0	0	67
otu15825	0	0	1	0	1	0	0	0	0	1	0	0	0	4	0	0	0	1	2	0	0	0	0	0	0	0	1	0	3	0	0	0	2	0	0	1	1	1	0	0	0	0	0	0	16	7	0	0	0
otu18483	0	0	1	8	14	2	4	0	0	0	0	0	0	0	0	0	9	0	5	0	2	1	0	1	0	0	0	0	0	0	0	0	0	0	0	0	0	0	0	2	0	0	0	1	0	0	46	0	0
otu36750	0	0	1	1	1	24	14	1	1	0	0	15	0	0	0	0	1	0	0	0	0	1	0	1	0	12	0	0	0	1	0	0	3	0	0	0	1	3	0	1	0	0	0	0	0	0	1	0	0
otu38093	0	0	0	0	0	0	0	0	0	0	0	0	0	0	0	0	0	0	0	17	0	0	0	0	0	0	0	0	0	0	0	0	0	0	0	0	0	0	0	0	0	0	0	1	0	0	0	0	0
otu39861	0	0	3	0	1	0	0	0	1	2	0	0	0	0	0	0	1	2	0	0	3	0	2	1	0	1	0	0	1	0	1	0	1	4	0	2	0	2	0	1	0	0	0	0	4	6	1	0	0
otu41943	0	9	0	1	0	2	1	0	0	0	0	1	0	0	1	2	0	0	0	0	2	3	0	4	6	14	0	1	0	0	0	1	1	3	0	1	1	0	1	22	0	5	0	0	0	1	0	0	0
otu47578	4	0	0	0	0	7	11	1	0	0	0	9	0	0	3	1	0	0	0	0	0	1	0	0	0	15	2	0	0	0	0	0	0	0	0	0	2	6	1	1	1	2	0	1	2	0	0	1	0
otu47780	0	2	0	0	0	11	16	0	1	20	2	24	0	0	0	0	1	0	1	0	0	0	0	0	0	3	0	0	1	0	0	0	0	0	0	0	0	0	0	0	0	1	0	0	0	0	0	0	0
otu25069	0	1	0	3	1	0	0	0	0	0	0	0	0	0	0	0	1	0	0	0	27	11	1	6	5	0	0	0	0	0	0	0	0	0	0	0	0	0	0	3	2	0	0	0	0	0	4	0	2
otu43437	2	0	0	0	0	0	0	0	1	0	0	0	0	0	0	0	3	2	0	11	1	13	1	0	2	0	2	0	0	55	0	1	9	0	4	0	0	0	0	0	1	0	0	0	0	0	0	0	0
otu53674	0	1	3	3	1	0	0	1	0	1	0	0	0	0	0	1	0	1	0	0	3	0	0	0	0	1	0	3	1	3	3	0	0	0	0	2	0	0	0	2	3	0	1	1	4	2	6	0	0
otu64759	0	0	2	0	0	0	0	0	0	0	1	0	0	0	0	1	0	0	0	0	0	10	12	6	0	0	0	0	0	0	0	4	0	0	0	0	0	0	0	0	0	0	0	0	0	1	0	0	0
otu12040	0	0	0	0	1	1	0	0	0	2	0	0	0	2	0	0	0	3	0	1	0	1	0	4	2	0	0	0	2	0	0	2	0	0	1	0	0	0	0	0	0	0	0	0	0	17	2	0	0
otu12461	0	0	9	0	0	0	0	1	0	2	4	0	0	0	0	5	5	0	0	0	0	0	2	0	0	0	0	0	9	0	0	0	0	0	0	0	0	1	0	0	6	0	0	0	0	0	0	0	3
otu18358	0	5	0	0	0	0	0	0	0	1	0	0	0	0	0	0	0	0	1	2	0	0	0	0	0	0	2	0	0	0	0	0	0	0	0	6	3	5	0	0	0	0	0	0	19	0	0	0	0
otu34473	0	1	11	3	1	0	0	17	0	0	0	0	0	0	0	2	0	4	2	0	1	0	0	2	3	0	3	0	0	0	0	0	1	13	0	0	5	0	0	1	0	0	1	0	0	0	0	0	0
otu38667	0	0	0	0	0	0	0	0	0	0	0	0	0	0	0	0	0	0	0	0	0	0	0	0	0	0	0	0	0	0	0	0	0	0	0	0	0	0	0	0	0	0	0	0	0	0	0	0	0
otu49069	0	0	0	0	0	4	2	0	0	0	0	0	1	3	0	0	0	1	0	1	0	1	0	2	0	0	0	1	0	0	4	1	0	0	0	0	1	5	0	1	0	0	5	3	4	20	1	1	0
otu62747	0	1	1	1	0	0	0	0	0	2	0	0	0	0	0	0	0	0	0	1	0	3	1	2	2	0	0	5	0	0	0	14	3	0	0	0	0	0	4	0	1	0	0	0	1	3	0	0	0
otu2647	4	0	1	0	0	1	0	0	0	0	2	0	0	0	0	0	0	0	0	0	0	0	0	0	0	0	0	0	1	0	0	0	0	0	0	0	0	0	0	0	0	0	0	0	1	1	2	1	50
otu29954	0	0	2	2	1	10	16	3	0	0	0	4	0	0	0	0	0	0	0	0	1	2	1	0	0	3	0	2	0	0	0	0	0	3	0	0	0	0	0	0	0	0	0	0	0	0	4	5	0
otu33889	15	0	0	2	1	4	3	0	0	1	0	3	3	0	1	0	0	0	0	3	0	3	0	0	0	0	1	0	1	3	1	0	0	0	1	0	0	0	5	0	1	0	0	0	1	1	0	0	0
otu39480	0	11	0	1	42	0	0	1	0	0	0	0	0	0	0	0	2	0	0	0	1	0	10	0	4	0	0	0	0	0	0	0	0	0	0	0	0	0	0	11	0	0	0	0	0	0	0	0	0
otu46203	0	0	1	0	0	0	0	0	0	0	26	0	0	0	0	0	0	0	0	1	0	0	0	0	0	0	0	0	9	0	0	0	0	0	0	0	0	0	0	0	0	0	0	0	0	0	0	0	3
otu58123	0	1	0	0	1	0	0	2	0	9	0	0	2	0	0	2	0	0	1	0	0	0	0	1	0	0	7	0	0	0	0	0	0	7	0	0	0	0	0	0	0	13	0	0	0	0	0	0	0
otu58871	2	0	0	0	1	3	1	1	1	1	1	3	1	1	3	0	0	3	1	0	4	1	0	0	0	0	1	1	0	1	1	0	2	0	0	1	0	4	1	0	1	0	1	11	7	6	0	1	1
otu63601	0	1	0	9	0	19	17	0	0	0	3	5	6	0	0	0	0	0	0	0	2	0	0	0	0	0	0	0	0	0	0	0	2	4	0	8	0	0	0	2	0	0	0	0	0	0	0	0	0
otu64307	3	0	0	5	3	0	0	0	0	1	0	2	0	1	3	0	1	0	0	4	0	1	1	1	1	3	0	0	0	2	0	0	0	0	0	0	0	0	3	0	1	1	1	1	0	1	4	1	0
otu18240	0	0	0	0	0	0	0	0	3	7	1	0	0	0	0	2	0	0	1	0	0	0	1	0	0	0	7	3	0	0	0	1	2	1	0	4	1	0	0	0	0	0	0	0	7	0	0	0	1
otu25406	0	0	16	3	0	0	0	0	0	0	0	0	0	0	0	1	4	0	0	0	0	0	0	0	1	0	0	0	0	0	0	0	0	0	0	0	0	0	0	0	0	0	0	0	0	0	9	0	0
otu37567	0	0	1	0	1	10	6	0	0	5	0	5	3	2	1	6	1	1	0	0	2	0	0	7	2	6	0	1	0	0	1	0	0	1	0	1	4	1	0	0	0	0	0	0	0	0	0	0	1
otu50368	0	0	0	0	0	0	0	0	0	0	0	0	0	0	0	2	0	0	0	1	1	0	0	0	0	0	0	0	0	0	0	0	0	0	0	1	0	0	0	0	0	0	78	0	1	0	0	0	0
otu65097	0	0	0	1	9	9	6	0	0	0	0	11	0	0	1	0	2	0	0	1	1	0	1	43	0	0	0	0	0	0	0	0	0	0	0	0	0	0	0	1	0	1	0	0	0	0	0	0	0
otu14337	6	0	4	0	0	0	0	0	0	0	0	0	0	0	0	0	0	0	0	0	1	0	1	4	0	2	0	0	0	0	0	0	0	0	0	0	0	0	0	0	0	0	0	0	33	1	0	0	0
otu16463	1	0	0	0	0	2	2	0	1	0	0	2	0	0	2	0	0	2	0	0	4	3	0	1	0	1	12	6	1	0	4	2	1	0	0	0	0	4	0	0	1	0	1	4	1	7	1	1	0
otu18930	8	0	0	0	0	0	0	1	0	0	0	0	3	1	3	0	0	0	0	0	0	1	0	0	0	0	2	0	0	0	1	4	0	0	2	2	0	0	0	0	0	0	30	26	0	1	0	1	1
otu22078	0	0	0	0	0	23	22	0	0	6	0	19	0	0	0	0	0	0	0	0	0	0	0	0	0	0	0	0	0	0	0	1	0	0	0	2	0	1	0	0	0	1	0	0	0	0	0	4	0
otu22649	0	0	2	0	0	0	0	4	0	0	0	0	0	0	0	0	0	1	0	0	1	0	0	0	1	0	1	0	0	0	0	11	0	7	38	0	3	1	0	7	0	0	0	0	0	0	0	0	3
otu29995	3	0	0	0	0	1	0	0	0	0	1	0	0	0	3	0	0	0	0	0	0	2	0	0	0	0	0	0	0	0	1	0	0	0	0	0	0	0	2	0	0	0	10	64	4	2	0	0	0
otu34352	0	0	0	0	0	6	18	0	0	0	66	1	0	0	3	0	0	1	0	0	0	2	0	0	0	0	5	1	0	0	0	5	0	0	0	0	0	0	0	0	0	0	0	0	0	0	0	0	0
otu51223	0	0	0	0	0	0	0	5	0	0	0	0	0	0	0	0	3	0	0	0	0	0	3	0	0	0	0	0	0	0	0	0	0	27	0	0	0	0	0	0	1	0	0	0	0	0	0	0	0
otu59370	0	0	0	0	0	0	0	0	0	0	4	0	0	1	0	0	1	0	0	0	0	0	0	0	0	0	0	0	0	0	0	0	0	0	0	0	0	0	1	0	0	0	0	0	0	0	0	0	11
otu15757	1	0	3	0	0	6	2	3	1	2	0	1	1	0	1	0	0	0	0	0	0	0	0	0	0	0	2	2	0	0	2	1	0	0	0	0	0	0	2	1	1	0	1	0	0	2	0	15	1
otu16890	0	0	0	0	0	0	0	0	0	0	0	0	0	0	0	0	0	0	0	0	0	0	0	7	55	18	35	0	0	0	0	0	0	0	0	0	0	0	0	0	0	0	0	0	0	0	0	0	0
otu21736	0	2	0	0	2	0	0	5	0	1	0	0	0	0	0	0	2	0	0	0	2	0	1	1	0	13	3	0	0	0	4	0	1	5	0	0	0	0	0	0	0	0	0	0	0	0	1	0	0
otu22711	0	0	0	0	0	0	0	17	0	0	0	0	0	0	0	1	1	0	0	0	0	0	2	0	0	0	0	0	0	0	0	0	0	0	0	0	0	0	0	1	0	0	0	0	0	0	49	0	0
otu28062	0	0	3	3	0	0	1	0	0	1	0	0	1	0	11	0	0	0	0	0	0	0	0	0	0	0	1	9	0	0	12	8	1	1	1	0	1	1	2	0	1	0	8	2	15	6	0	5	0
otu44377	0	0	48	0	0	0	0	0	0	0	0	0	0	0	0	0	0	0	0	0	0	0	0	0	0	0	0	0	0	0	0	0	0	0	0	0	0	0	0	63	2	0	0	0	0	0	0	1	0
otu45277	0	0	0	0	0	0	1	1	0	1	0	1	2	5	1	0	1	0	0	0	1	0	0	0	0	2	4	0	0	0	58	0	3	0	0	0	0	2	0	0	1	0	0	0	0	0	0	0	0
otu45453	2	0	0	0	1	1	0	0	0	0	22	1	0	0	0	0	0	0	0	2	0	0	0	0	0	0	0	0	4	0	0	1	0	0	0	0	0	0	0	0	0	0	0	1	0	1	0	0	3
otu45639	0	2	0	0	0	1	0	0	0	0	0	4	0	0	0	9	0	0	0	0	3	0	0	0	0	2	0	0	0	0	0	0	0	1	0	0	0	0	0	0	0	0	0	0	0	3	0	0	0
otu65066	1	0	4	0	0	0	1	0	0	0	0	5	0	6	14	0	1	4	0	17	14	1	0	0	0	1	0	16	0	0	6	7	0	0	0	1	0	0	0	0	0	1	0	1	0	2	0	0	0
otu66671	0	2	0	0	5	0	0	9	0	0	0	0	0	0	0	0	1	0	1	0	0	0	2	0	1	5	2	0	0	0	5	0	4	2	0	0	0	0	0	0	2	0	0	0	0	0	1	0	2
otu12240	0	0	0	0	0	0	0	0	0	0	0	0	0	1	0	0	0	0	6	0	0	0	0	0	0	0	0	0	0	0	0	0	0	0	0	0	0	0	0	0	0	0	0	0	0	1	0	0	0
otu14435	2	0	1	0	0	4	4	0	4	0	1	2	0	4	6	0	1	3	1	1	1	0	0	0	0	0	0	13	1	0	10	13	1	0	0	0	0	3	0	0	2	0	10	3	0	5	0	0	1
otu14444	0	0	0	0	6	0	0	0	0	0	0	1	0	5	0	1	0	8	0	0	0	7	0	0	0	1	8	0	0	0	0	0	0	0	0	6	0	4	0	0	0	0	0	1	0	0	0	0	0
otu30094	0	0	0	2	7	0	0	0	0	0	0	0	0	5	0	0	0	33	0	1	0	0	2	0	5	1	0	0	0	21	5	0	2	0	0	1	0	0	0	0	0	0	0	0	0	0	0	0	0
otu41781	1	0	0	3	6	1	0	0	1	1	0	3	0	2	2	0	0	2	0	2	0	6	0	0	0	0	1	1	0	3	0	2	0	2	0	0	0	1	1	0	0	0	0	0	3	0	2	1	0
otu48893	0	0	0	0	0	0	0	0	0	0	0	0	0	0	0	0	7	0	0	0	0	0	1	0	0	0	0	0	0	50	0	0	0	0	0	0	0	0	0	0	0	0	0	0	0	0	0	0	0
otu51865	0	2	0	2	4	1	0	1	0	0	2	0	0	0	0	7	0	0	0	0	0	0	4	2	2	0	0	0	0	0	0	0	1	0	0	0	0	0	0	0	1	0	0	0	0	0	6	0	0
otu54041	0	3	0	1	0	1	2	0	1	0	1	0	0	0	0	0	0	3	1	0	3	1	3	2	0	0	1	0	0	0	0	1	0	1	0	0	0	0	0	16	0	2	0	0	1	5	0	0	0
otu2332	1	0	0	1	0	0	0	0	0	0	0	0	0	0	0	0	0	2	0	0	0	2	0	0	1	0	0	0	0	0	0	0	6	0	0	0	0	0	0	0	2	0	0	0	2	25	0	0	0
otu23588	0	0	1	0	2	0	0	0	0	1	0	0	0	0	0	0	0	0	0	0	1	1	0	0	0	0	0	0	0	0	0	0	1	1	0	5	0	2	0	0	0	1	0	0	4	6	2	0	0
otu28241	0	0	2	0	2	0	2	0	0	2	0	1	0	2	2	2	1	0	0	0	4	3	0	0	0	0	0	0	0	0	2	0	0	2	0	1	0	1	0	2	1	0	0	10	7	0	3	1	0
otu28935	0	2	1	0	1	0	0	0	0	0	0	0	0	4	3	0	3	0	0	0	3	0	1	0	0	0	0	0	0	0	24	6	11	1	0	2	0	0	0	0	0	0	1	0	0	6	0	1	0
otu41592	0	0	0	1	0	5	5	0	1	1	8	3	2	0	2	0	1	1	0	1	5	3	0	0	0	4	0	0	0	0	4	0	6	1	3	0	0	3	0	0	0	0	0	5	2	4	0	0	0
otu51281	0	0	0	0	0	0	0	0	0	0	32	0	0	0	0	0	0	0	0	0	0	0	0	0	0	0	0	0	1	0	0	0	0	0	0	0	0	0	0	0	0	0	0	0	0	1	0	0	7
otu60817	0	0	0	2	0	1	6	0	0	2	0	2	8	10	1	0	1	1	0	0	0	0	0	3	1	0	5	0	0	0	37	1	0	1	0	0	1	0	0	0	0	0	1	0	0	0	0	0	0
otu2931	0	0	1	0	0	0	1	1	10	0	0	0	0	0	1	6	0	1	0	0	4	0	1	0	0	2	6	3	0	3	4	2	1	1	0	2	0	0	0	0	10	0	1	0	0	0	0	1	0
otu6611	0	0	1	1	0	0	0	0	0	0	0	0	0	0	0	0	0	3	0	0	0	19	8	24	0	0	0	0	0	0	0	4	0	1	0	0	0	0	1	0	0	0	0	0	0	1	0	0	0
otu15298	0	3	0	2	1	0	0	0	0	2	0	0	0	0	0	0	0	1	1	0	0	0	0	0	0	0	0	0	0	0	0	0	0	0	0	0	0	0	0	1	15	0	1	0	0	0	3	0	0
otu17622	0	0	0	1	0	0	0	0	0	0	0	0	0	0	0	0	0	0	0	0	0	0	0	0	0	0	0	0	0	0	0	0	0	0	0	0	0	0	0	0	0	0	1	0	0	0	0	0	105
otu54566	1	0	0	1	0	2	7	0	0	0	1	0	16	0	2	0	0	0	0	0	0	4	1	0	1	3	4	0	0	0	15	0	0	0	3	0	0	2	0	0	0	0	0	3	2	3	0	0	1
otu63321	0	0	5	0	0	0	0	7	11	1	0	0	0	0	0	0	1	4	0	0	0	0	6	0	1	0	4	0	0	3	0	4	2	0	0	0	0	0	0	0	7	4	0	0	0	0	1	1	0
otu11095	0	0	0	8	5	0	0	0	0	0	0	0	0	0	1	0	0	2	0	0	0	0	6	55	2	0	1	0	0	0	0	0	2	0	0	0	0	0	0	1	0	0	0	0	0	0	0	0	0
otu17370	0	0	21	2	0	0	0	0	0	0	0	0	8	0	0	0	0	0	0	0	0	0	1	0	0	0	0	0	0	0	0	0	0	0	0	0	0	0	0	0	0	0	0	0	0	0	0	0	0
otu27681	3	0	1	2	1	1	0	2	0	0	0	1	1	4	2	1	0	1	0	0	6	10	2	2	1	0	1	2	1	1	0	2	0	0	1	2	0	0	0	0	0	0	0	1	1	0	2	2	0
otu33497	0	2	0	0	0	9	10	1	1	10	0	20	0	0	0	0	0	0	1	0	0	0	0	0	1	1	0	0	0	0	0	0	0	0	0	0	0	0	0	0	0	0	0	0	0	0	0	0	0
otu41690	0	0	0	0	0	0	0	0	0	1	0	1	48	2	0	0	0	1	0	0	0	4	0	0	0	2	23	1	0	0	0	0	1	0	0	0	1	4	0	0	0	0	0	0	0	0	0	0	0
otu69794	0	1	2	1	1	11	14	0	0	12	0	9	1	3	0	0	0	2	0	0	0	0	0	1	0	0	1	0	0	0	4	0	1	0	0	0	3	3	0	0	2	1	0	0	0	0	0	0	0
otu3027	1	0	1	0	0	1	0	0	1	0	9	0	4	0	1	1	1	0	0	1	1	0	0	0	0	0	1	1	9	1	0	0	0	0	0	0	0	0	12	1	0	1	0	1	0	0	0	1	1
otu3510	0	1	0	0	0	3	2	0	1	0	0	9	0	0	2	0	0	0	0	0	0	0	0	0	0	9	1	0	0	0	0	0	0	0	0	0	19	6	0	6	1	0	0	0	0	0	0	0	0
otu5615	0	17	1	14	9	0	0	0	0	6	0	0	0	0	0	0	0	2	1	0	0	0	1	30	0	1	0	0	0	0	0	0	0	2	0	0	0	0	0	0	1	0	0	0	0	0	1	0	0
otu21336	0	3	0	0	2	5	9	0	5	2	2	2	0	0	3	0	0	0	0	0	0	0	1	2	0	1	1	0	0	0	0	0	0	11	0	0	0	0	0	5	0	4	0	1	0	0	0	0	2
otu24815	0	0	0	0	0	0	2	0	0	0	0	0	1	0	0	3	2	0	0	0	2	1	0	4	0	12	1	0	0	0	1	0	0	0	0	0	0	0	0	0	0	0	0	0	0	0	0	0	0
otu37958	0	0	0	0	1	0	0	0	0	0	0	0	0	0	0	0	0	0	97	0	0	0	0	0	2	1	0	0	0	0	0	0	0	0	0	0	0	0	0	0	0	0	0	0	0	0	0	0	0
otu43671	0	8	0	0	2	0	0	0	0	3	0	0	0	2	0	1	0	0	1	0	1	0	0	0	1	0	5	0	1	0	0	0	6	0	0	1	3	5	0	0	0	2	0	0	0	0	0	0	0
otu46119	0	0	0	0	0	0	0	0	0	0	0	0	0	0	0	3	0	0	1	0	0	0	0	3	1	0	0	0	1	0	0	0	0	0	0	0	0	0	0	0	0	0	1	0	0	0	0	0	0
otu54825	8	0	0	1	1	0	0	0	0	0	0	1	0	1	0	0	0	0	0	4	0	4	1	0	5	0	4	0	0	0	0	0	0	0	0	0	0	0	0	0	0	0	7	1	1	1	0	0	0
otu55260	0	1	0	3	7	0	0	0	0	0	0	0	0	0	0	0	3	0	3	0	1	0	3	0	0	0	0	0	0	0	0	0	0	0	0	0	0	0	0	0	0	2	0	0	0	0	1	0	0
otu65790	0	0	10	0	1	0	0	5	0	4	0	0	0	0	0	0	1	0	0	0	0	0	0	0	0	0	3	0	0	0	0	0	1	0	0	0	0	0	0	0	0	0	0	0	1	0	3	0	1
otu67577	0	4	12	1	9	3	2	0	1	1	0	1	0	0	1	1	0	0	0	0	0	0	0	0	0	0	4	0	0	1	0	0	1	0	0	0	0	0	0	0	0	0	0	0	0	0	1	0	0
otu4041	0	1	0	0	2	0	0	11	0	0	0	0	0	0	0	5	0	0	0	0	0	0	1	0	0	0	1	0	0	0	0	0	6	0	0	0	0	0	0	0	1	0	0	0	0	0	3	0	0
otu4221	0	0	0	0	0	0	0	0	0	1	0	0	0	0	1	0	0	0	0	0	0	0	0	0	1	2	2	0	0	0	0	6	0	0	0	0	0	0	0	0	0	0	0	0	0	0	0	0	0
otu5342	0	1	0	41	3	0	2	1	0	0	0	0	0	0	5	0	11	0	0	0	0	0	1	9	0	0	0	0	0	0	0	0	0	1	0	0	0	0	0	0	0	0	0	0	0	0	4	0	2
otu7191	0	1	1	0	0	0	4	5	1	1	0	1	0	0	0	6	0	0	0	0	0	2	0	0	1	14	2	0	0	0	3	0	1	0	0	0	2	0	0	0	4	0	0	0	0	0	0	0	0
otu9914	0	0	18	0	1	0	0	1	0	0	0	0	2	0	2	0	6	4	0	0	1	1	0	0	0	0	0	0	0	0	0	0	0	4	0	0	0	0	0	2	0	0	0	0	0	0	0	1	0
otu20746	0	0	0	0	4	0	0	0	0	5	0	0	0	1	0	0	0	0	1	5	0	4	1	2	0	0	0	0	0	0	0	0	5	1	0	0	0	0	1	0	0	0	1	0	2	11	0	0	0
otu21648	0	0	42	0	0	0	0	0	0	0	0	0	0	0	0	0	0	0	0	0	0	0	0	0	0	0	0	0	0	0	0	0	53	0	0	0	0	4	0	0	0	0	0	0	0	0	0	0	0
otu41962	0	0	1	2	4	0	0	0	0	2	0	0	0	3	0	0	2	0	0	0	1	0	0	0	0	0	2	0	1	2	0	0	1	5	0	1	0	0	0	1	0	0	0	0	1	11	7	0	0
otu43513	1	1	0	0	1	2	2	3	4	0	0	2	0	8	1	2	0	0	0	0	0	0	0	0	1	5	5	0	0	1	14	0	2	0	1	1	0	1	0	0	2	0	1	1	0	0	0	3	0
otu55333	0	0	0	3	6	0	0	0	0	5	0	3	0	1	0	0	1	2	0	0	0	0	0	0	2	2	1	0	0	0	0	0	5	1	0	1	0	1	0	3	8	0	0	0	0	0	3	0	0
otu5711	0	3	9	0	1	0	0	1	0	0	0	0	4	0	0	2	0	0	0	0	0	0	7	0	0	0	0	0	0	0	0	0	0	6	0	0	0	0	0	0	0	2	0	0	0	0	0	1	0
otu6110	0	1	3	2	1	0	1	2	0	10	0	0	1	0	0	1	2	1	1	0	0	0	1	2	0	1	1	21	0	0	0	0	4	0	0	1	0	4	0	0	5	3	0	0	0	0	3	0	0
otu8321	0	0	0	0	1	0	0	0	1	0	0	0	0	3	0	0	0	0	0	2	3	6	0	0	0	0	0	0	1	0	0	0	0	0	1	0	0	0	0	0	0	0	6	0	0	0	0	0	0
otu14589	1	1	0	0	0	1	0	0	0	0	0	0	0	0	4	0	0	0	0	0	0	0	0	0	0	0	1	9	0	0	5	1	0	0	0	0	0	0	1	0	0	0	5	2	2	5	0	4	1
otu14942	0	0	0	9	6	0	0	4	5	0	0	0	0	4	0	1	0	0	0	0	3	0	0	0	0	0	4	5	0	0	0	0	0	0	0	1	0	0	0	1	0	0	0	0	0	0	1	12	0
otu17750	0	0	0	0	0	0	0	0	0	0	0	0	0	0	0	0	0	0	0	0	0	0	0	0	0	0	0	0	0	2	0	0	0	0	0	0	0	0	0	0	0	0	0	0	5	0	0	0	0
otu21550	0	0	3	1	0	0	0	0	2	0	0	0	0	0	0	0	0	0	0	0	0	0	0	0	0	0	0	0	0	0	0	0	0	2	0	0	0	0	0	0	0	0	0	0	6	0	1	17	0
otu32152	0	0	0	0	0	0	0	0	0	0	0	0	0	5	0	1	0	0	0	1	0	0	0	0	0	0	0	0	0	0	0	0	0	0	0	0	0	0	0	0	0	0	0	0	0	0	0	0	0
otu37394	0	0	2	0	1	0	0	0	0	0	0	0	0	0	0	0	4	0	0	0	0	0	2	0	0	0	0	0	0	11	0	1	5	0	0	0	0	0	0	1	0	0	0	1	0	0	0	0	0
otu65604	0	1	4	0	1	7	13	0	1	0	0	7	0	1	2	0	1	0	0	0	0	0	0	1	0	2	0	8	0	0	7	2	2	11	0	0	0	0	0	0	0	2	1	0	0	0	0	0	1
otu66811	2	0	1	0	0	0	0	0	0	1	2	2	0	1	0	0	0	0	0	1	1	1	0	0	1	0	0	0	5	4	0	0	0	0	0	0	0	0	0	2	0	0	0	0	0	0	0	0	2
otu1953	0	0	0	0	0	0	0	3	0	0	1	0	0	0	0	0	1	0	1	0	9	1	12	0	4	0	0	0	0	1	5	0	2	2	0	14	0	2	0	3	0	0	0	3	3	0	0	0	0
otu3447	0	0	2	1	0	2	1	0	0	0	0	3	1	0	8	0	1	2	0	0	1	0	5	0	0	0	0	0	1	0	4	0	3	1	0	3	0	1	0	0	0	1	1	8	1	0	1	0	0
otu4823	4	0	0	2	0	3	1	4	0	2	0	0	0	1	1	0	0	2	1	0	1	4	0	1	0	0	1	1	0	0	0	1	0	2	1	0	0	2	1	1	0	0	1	0	0	3	0	1	0
otu6827	0	0	0	5	1	0	0	12	0	0	0	0	0	0	0	0	0	0	0	0	0	1	0	17	0	2	0	0	0	0	0	0	1	0	0	0	0	0	0	0	0	4	0	0	0	0	0	0	0
otu7916	0	2	3	0	2	11	4	4	0	0	0	5	0	0	0	2	2	3	0	0	1	0	4	0	2	2	1	0	0	0	0	0	8	0	0	0	0	0	0	0	0	0	0	0	0	0	2	0	1
otu22371	0	0	0	0	0	0	0	0	0	0	0	0	0	0	0	0	0	0	0	0	1	0	0	0	0	0	0	0	0	0	0	0	0	0	0	1	0	0	0	0	0	0	0	0	0	0	0	0	0
otu22465	0	4	0	1	1	0	0	0	0	2	0	0	0	0	0	0	1	1	0	0	0	1	0	0	0	0	0	44	1	0	0	1	0	0	0	0	0	1	0	0	0	1	0	0	0	0	0	0	0
otu40937	0	3	0	0	0	0	0	2	0	0	0	0	0	0	6	0	0	0	1	0	1	0	0	0	0	0	0	0	0	0	0	0	4	0	0	0	0	0	0	0	0	0	0	0	0	0	1	0	0
otu52151	0	1	0	0	0	0	0	1	0	0	5	0	0	0	0	0	0	0	0	26	1	0	0	0	0	0	10	0	0	0	0	0	0	0	0	7	6	2	0	0	0	0	5	1	19	0	0	0	1
otu64776	0	0	5	0	0	0	0	9	0	0	0	0	0	0	0	0	0	2	0	0	5	0	0	0	4	0	0	0	0	0	0	2	0	21	10	1	0	1	0	1	0	1	0	0	0	0	0	0	2
otu9143	5	0	2	0	0	1	0	1	2	17	3	0	1	0	0	0	0	1	0	0	2	7	0	0	1	0	3	0	0	0	0	0	1	0	1	1	0	1	0	0	0	0	0	3	0	4	0	0	0
otu21938	0	0	0	0	0	0	0	0	0	0	0	0	0	0	0	0	0	0	0	0	2	0	0	0	0	0	0	0	0	0	0	22	0	0	0	0	0	6	0	0	0	0	0	0	0	0	0	0	0
otu30481	1	0	0	0	1	0	0	0	0	0	0	0	0	0	0	0	0	0	0	4	0	2	0	5	2	0	0	1	0	0	0	0	4	0	0	0	0	0	0	0	0	0	0	0	0	0	0	0	0
otu36116	0	0	0	1	4	1	1	0	0	0	0	2	0	0	6	0	0	0	0	1	0	3	1	2	3	2	1	0	0	2	0	1	0	2	1	0	0	0	3	1	0	0	0	0	1	2	4	1	0
otu41147	0	2	1	0	0	3	1	1	0	0	1	3	0	11	7	2	1	0	0	0	5	2	0	0	0	0	0	4	0	0	27	4	0	2	1	7	0	0	0	0	0	0	6	5	1	0	0	1	1
otu42737	7	0	0	2	0	5	1	2	0	1	1	6	0	0	1	0	0	1	0	1	6	1	0	0	0	0	0	2	0	0	0	0	0	0	0	0	0	0	1	0	2	0	0	0	2	2	1	1	0
otu48915	0	0	0	0	0	0	0	0	0	0	0	0	0	0	0	0	0	0	0	0	0	0	0	0	0	0	0	0	1	0	0	1	0	0	0	0	0	0	0	5	0	0	0	0	0	1	0	0	0
otu20011	0	0	0	0	0	0	0	0	0	0	0	0	0	0	0	0	1	0	0	0	0	0	0	0	0	0	0	1	0	0	0	0	9	40	0	0	0	0	0	0	0	0	0	0	0	0	0	1	0
otu27481	0	0	0	0	0	0	0	0	0	0	0	0	0	0	0	0	0	0	0	0	0	0	0	0	0	0	0	0	0	0	0	0	0	0	0	0	0	0	0	0	0	0	0	0	0	0	0	0	0
otu38737	4	0	0	1	0	4	0	1	0	1	0	1	0	0	0	1	0	0	0	0	0	6	0	1	0	1	2	0	1	0	0	0	0	0	0	0	0	0	11	1	1	2	0	5	0	1	4	1	0
otu822	0	0	0	0	0	0	0	0	0	0	4	0	0	0	0	0	0	0	0	0	0	0	0	0	0	0	0	0	3	0	0	0	0	0	0	0	92	0	0	0	0	0	0	0	0	0	0	0	3
otu1794	0	1	2	1	0	6	8	1	2	1	0	2	3	1	0	0	0	2	0	0	0	0	0	0	0	2	11	0	0	0	0	0	0	3	1	0	1	0	1	1	0	1	0	0	2	11	0	0	0
otu9382	0	1	0	0	0	0	0	0	0	0	0	0	0	6	6	1	0	0	0	1	6	0	0	0	0	0	0	0	0	0	41	10	4	0	0	3	0	0	0	0	0	0	2	6	1	3	0	2	0
otu16960	0	0	17	0	1	0	0	0	0	0	0	0	0	0	0	0	0	0	0	0	0	0	0	0	0	0	0	0	0	0	0	0	65	0	0	1	0	3	0	0	0	0	0	0	0	0	0	0	0
otu28968	0	0	0	6	4	0	0	1	0	0	0	0	0	0	0	0	1	0	1	0	1	23	3	0	7	3	0	0	0	0	0	0	0	1	0	0	0	0	0	2	0	0	0	0	0	0	5	0	1
otu48720	1	0	0	0	0	3	1	1	2	0	0	0	4	0	0	0	0	0	0	0	0	0	0	0	0	0	0	2	0	0	0	0	0	0	0	1	0	2	0	0	0	0	2	0	1	3	0	6	0
otu54368	0	0	0	0	0	0	0	6	0	1	0	0	0	0	0	1	1	0	0	0	2	0	0	0	0	5	2	2	0	0	3	0	19	7	0	0	0	0	0	3	5	1	0	1	0	0	4	0	0
otu60722	4	1	7	0	0	3	22	0	1	0	0	7	0	1	5	0	2	0	0	1	0	0	0	0	0	0	0	5	0	0	5	2	0	10	0	2	0	0	0	0	0	0	2	2	2	0	0	0	0
otu61459	0	0	1	0	0	0	0	0	0	4	0	0	0	0	0	0	1	2	0	0	0	0	0	0	0	0	1	0	0	0	1	0	2	1	0	4	0	0	0	0	0	0	0	0	6	13	3	0	0
otu486	0	8	2	0	0	1	1	0	2	0	0	1	1	1	0	4	1	0	0	1	2	0	0	0	0	0	1	0	0	0	25	11	3	0	2	0	0	0	0	0	0	0	2	1	0	2	0	0	0
otu11406	0	1	0	0	0	0	0	1	0	0	0	0	0	0	0	1	0	0	6	0	1	1	3	8	1	1	13	4	0	0	0	0	2	11	0	0	0	0	0	0	0	1	0	0	0	0	2	0	0
otu14719	0	1	1	1	3	0	1	3	0	3	0	0	0	3	2	0	2	1	0	0	3	0	0	0	0	0	0	3	1	0	3	0	0	4	0	0	0	2	0	0	2	2	0	6	4	0	6	3	0
otu23043	0	0	0	0	0	2	9	0	0	4	0	2	7	6	1	0	2	1	0	0	3	0	0	2	2	5	0	0	0	0	3	0	0	1	0	0	1	2	0	0	0	0	0	0	0	8	0	9	0
otu27537	0	1	1	0	0	0	1	1	0	0	0	1	0	0	0	0	30	0	0	0	0	0	4	7	0	0	0	0	0	0	0	0	1	2	0	0	0	0	0	0	1	0	0	0	0	0	34	0	0
otu41754	0	0	0	0	1	0	0	0	0	1	0	0	0	0	0	0	0	9	10	0	0	1	0	0	11	1	1	0	0	0	0	0	0	0	0	0	0	0	0	0	0	0	0	0	0	0	0	0	1
otu47911	4	0	0	0	0	1	3	0	0	2	0	0	2	0	0	0	0	1	0	0	0	11	0	0	0	0	0	0	0	0	9	2	0	0	6	0	0	1	0	0	0	0	0	3	4	26	0	0	1
otu52186	10	1	0	1	0	2	2	1	1	0	0	2	0	0	3	4	0	0	0	0	3	1	0	0	0	1	1	1	0	0	1	1	0	0	0	0	1	1	0	2	0	0	2	0	1	0	0	2	0
otu57906	0	1	3	1	3	0	0	0	1	3	0	2	0	0	7	2	0	1	0	0	1	0	0	0	0	0	2	0	0	2	0	1	0	1	0	2	0	2	0	0	1	0	1	0	0	0	1	0	0
otu58672	0	1	0	0	0	0	0	0	0	3	0	0	5	0	0	1	0	0	1	0	0	1	1	15	1	0	7	5	0	0	0	0	2	2	0	0	3	0	0	0	0	1	0	0	0	0	1	0	0
otu69930	0	0	0	0	3	0	0	0	0	0	0	0	0	0	0	1	1	1	0	0	1	0	1	0	1	0	0	2	0	0	0	4	0	0	0	0	0	0	2	0	1	1	0	0	4	13	0	0	0
otu5239	0	0	1	2	0	0	0	1	0	0	0	0	0	0	1	0	0	1	0	0	0	41	13	7	0	0	0	1	0	0	0	3	0	0	0	0	0	0	0	0	0	0	1	0	0	2	0	0	0
otu8701	0	0	1	4	2	0	0	3	1	3	0	0	8	0	0	0	0	0	3	0	2	1	0	1	0	0	2	6	1	0	0	0	0	1	0	0	1	0	0	0	1	2	2	0	0	0	0	0	0
otu18792	4	0	0	0	0	0	0	0	0	0	0	0	3	0	9	0	0	1	0	0	0	1	0	0	0	0	4	0	0	0	1	5	0	0	0	0	1	0	0	0	0	0	1	15	6	0	0	2	0
otu26215	0	0	0	0	0	0	0	0	0	0	0	0	0	0	0	0	0	0	0	18	0	0	0	0	0	0	1	0	0	0	0	0	0	0	1	13	8	9	0	0	0	0	4	0	40	0	0	0	0
otu29551	0	0	0	0	0	0	0	0	0	0	0	0	0	0	0	0	0	0	0	0	0	0	0	0	0	0	0	0	0	0	0	0	0	0	0	0	0	0	0	0	0	0	0	0	0	0	0	0	0
otu31608	10	1	0	0	1	1	0	4	1	1	0	5	0	1	2	2	0	0	0	1	0	1	1	0	1	0	0	1	0	2	0	0	0	0	0	0	0	0	1	7	1	0	0	1	0	2	1	0	1
otu40190	0	0	0	0	0	0	0	0	0	0	0	0	0	0	0	0	0	0	0	0	0	0	0	0	0	0	0	0	0	0	0	0	0	0	0	0	0	0	0	0	0	0	6	0	0	0	0	0	0
otu42806	1	0	0	0	5	2	0	0	0	0	0	6	0	5	9	0	0	1	0	7	0	3	0	0	0	0	0	0	0	9	2	2	1	1	0	0	0	0	2	0	1	0	2	0	1	1	0	2	0
otu42881	0	0	0	0	1	10	8	0	0	0	0	8	0	0	0	0	0	2	0	0	2	1	0	0	0	0	0	0	0	0	0	0	1	0	0	0	1	0	0	1	0	0	0	0	2	0	0	0	0
otu46732	0	0	0	0	0	1	1	0	0	1	3	0	0	0	0	0	0	0	0	0	1	14	0	0	1	0	0	0	9	0	0	0	2	0	0	0	0	0	0	0	0	2	0	0	0	0	0	0	0
otu52415	1	1	0	1	4	0	1	0	0	0	0	1	1	1	3	0	0	1	0	0	1	3	0	0	1	0	1	1	0	0	4	3	1	2	0	2	0	0	0	0	0	0	1	1	1	1	1	0	0
otu57867	0	7	0	0	2	0	0	2	0	0	0	0	0	3	2	0	0	2	4	0	2	0	2	0	1	0	4	0	1	6	7	8	7	0	0	3	0	1	0	0	0	1	1	0	0	0	0	0	0
otu65831	0	0	0	0	0	0	0	0	0	0	17	0	0	0	0	0	0	0	0	0	0	0	0	0	0	0	0	0	0	0	0	0	0	0	0	0	0	0	0	0	0	0	0	0	0	0	0	0	58
otu69137	0	0	0	0	0	0	0	0	0	0	0	0	0	0	0	0	0	0	0	0	0	0	0	0	0	0	0	0	0	0	0	0	0	0	0	0	0	0	0	0	0	0	0	0	0	0	0	0	0
otu70124	0	0	0	1	0	4	1	0	0	0	0	3	0	0	0	0	0	0	0	1	0	0	0	0	0	17	0	1	1	1	0	0	0	1	0	0	5	5	0	16	3	1	0	0	0	0	1	0	0
otu918	0	0	1	0	0	1	1	0	0	0	11	0	0	1	0	0	1	0	0	0	0	0	0	0	0	0	0	0	10	1	0	0	0	0	0	0	0	0	0	0	0	0	0	0	0	0	0	0	5
otu5138	1	0	0	0	0	0	0	0	0	0	8	0	3	0	0	0	1	0	0	0	0	0	0	1	0	0	0	0	15	0	0	0	0	0	0	0	0	1	0	0	0	0	0	1	0	0	0	0	5
otu17144	0	0	18	0	0	0	0	0	0	0	0	0	0	0	0	0	0	0	0	0	0	0	0	0	0	0	0	19	0	0	0	0	0	0	0	0	0	0	0	0	0	0	37	0	0	0	0	0	18
otu25432	1	0	4	0	1	0	0	0	0	12	0	0	0	0	0	0	1	8	0	0	0	0	0	5	2	0	4	0	0	0	2	2	0	0	0	2	0	0	1	0	0	0	4	1	1	0	1	0	1
otu31167	0	0	0	0	5	0	0	3	2	2	0	0	0	0	0	1	0	1	0	0	3	0	2	0	0	8	7	0	1	0	0	0	8	4	0	2	0	0	0	0	0	1	0	0	0	0	2	0	0
otu42751	1	0	0	0	0	0	0	0	0	0	0	0	2	0	8	0	0	0	0	0	22	4	0	0	0	0	0	0	0	0	0	0	0	0	0	0	0	0	0	0	0	0	0	1	0	0	2	0	3
otu47836	0	0	0	0	0	1	5	0	0	6	1	4	0	0	0	0	0	0	0	0	0	0	0	0	0	0	0	0	0	0	0	0	0	0	0	0	0	0	0	0	0	0	14	8	1	2	0	1	1
otu67076	10	0	0	0	0	0	0	0	0	3	0	0	3	1	0	0	0	0	0	0	0	5	0	0	0	0	2	0	0	3	3	0	0	0	0	1	0	0	0	0	0	0	11	13	0	0	0	0	0
otu68988	0	0	3	3	2	0	0	1	1	0	0	0	0	0	0	1	0	0	0	0	0	0	0	0	1	0	0	0	0	0	0	0	0	0	0	0	0	1	0	0	4	1	0	0	0	0	4	0	0
otu6167	0	87	0	0	0	0	0	0	0	0	0	0	0	0	0	0	0	0	0	0	0	0	13	0	0	0	0	0	0	0	0	0	0	0	0	0	0	0	0	0	0	0	0	0	0	0	0	0	0
otu6894	0	1	1	2	6	0	1	0	3	1	0	0	0	0	0	6	0	0	0	0	0	0	0	0	0	0	0	0	0	0	0	0	1	0	0	0	0	0	0	2	21	0	0	0	0	0	1	0	0
otu12770	9	8	0	0	0	1	0	0	0	0	0	0	0	0	0	0	0	0	0	5	1	1	0	0	0	0	1	0	1	0	0	1	0	0	2	0	11	9	4	1	0	0	0	0	0	4	0	0	0
otu15218	0	3	9	0	2	3	3	0	0	8	0	1	0	2	0	1	2	0	0	0	1	0	0	0	1	0	1	0	0	0	0	0	7	0	0	1	0	3	0	1	6	0	0	0	0	0	1	0	0
otu28293	36	2	5	0	0	0	0	3	0	4	0	0	0	0	0	0	0	1	0	6	1	1	1	0	0	0	1	0	0	0	0	1	0	0	1	0	0	0	0	1	0	1	0	0	0	0	0	2	0
otu36455	3	0	2	0	1	2	0	0	5	0	0	0	0	0	2	0	0	2	0	0	0	0	0	0	0	0	4	12	1	1	4	1	0	0	0	0	0	1	1	0	1	0	1	0	1	0	0	15	0
otu37256	0	0	1	0	0	3	2	6	0	1	2	0	0	0	0	0	0	1	0	0	0	1	1	0	0	20	0	2	0	0	0	0	5	1	0	0	1	0	0	0	2	0	0	0	0	0	0	0	0
otu39331	0	1	0	0	0	0	2	0	1	0	0	0	0	3	6	0	0	2	0	0	0	0	0	0	0	0	5	3	0	0	9	14	0	1	0	0	0	0	0	0	0	0	8	0	11	5	1	0	1
otu44711	0	2	0	1	0	0	0	0	0	0	0	0	0	1	0	0	0	37	5	0	0	0	0	5	0	4	0	0	0	0	0	0	2	0	0	0	0	0	0	0	0	0	0	0	0	0	0	0	0
otu51855	0	0	0	0	0	3	2	0	0	0	0	2	0	0	0	43	0	0	0	0	0	0	0	0	27	3	0	3	1	0	0	0	0	0	0	0	0	0	0	0	0	0	0	0	0	0	0	0	0
otu68114	0	0	1	0	0	0	0	0	0	0	3	0	0	0	0	0	0	0	0	0	0	0	0	0	0	0	0	0	0	0	0	0	0	0	0	0	0	0	0	0	0	0	0	0	0	0	0	0	0
otu2387	1	0	1	0	1	0	1	0	10	0	0	3	0	0	0	0	0	7	0	0	0	2	0	0	0	2	3	1	0	0	4	8	0	1	1	0	0	0	0	0	0	0	17	0	0	0	0	0	0
otu2519	1	0	0	0	0	2	0	0	0	0	0	0	0	5	4	0	0	0	0	2	0	2	0	0	0	0	0	3	0	0	0	1	0	0	0	0	0	0	0	0	0	0	38	2	2	14	0	2	1
otu3748	0	0	4	1	0	2	0	0	1	0	0	0	0	0	2	0	5	1	1	0	0	1	1	1	0	5	4	0	0	0	2	3	0	1	0	0	1	1	0	2	0	1	1	0	0	0	0	0	0
otu7856	0	0	1	0	0	0	0	3	0	11	0	0	0	0	0	0	1	0	0	0	2	0	1	0	0	0	0	0	0	0	0	2	2	0	2	0	0	0	0	0	0	0	0	34	0	0	4	1	0
otu14781	0	0	3	0	0	0	0	0	0	1	0	0	0	1	0	0	0	0	1	1	1	1	0	1	0	0	0	0	0	0	0	0	6	1	0	1	1	1	0	4	0	1	0	0	2	4	1	1	2
otu39252	0	0	0	1	2	0	0	0	0	2	0	2	0	0	0	0	0	1	0	3	0	3	0	0	3	0	1	0	1	11	0	1	0	1	1	0	0	0	1	0	0	0	0	0	2	1	0	0	0
otu44854	0	0	0	0	0	0	0	0	0	0	0	0	0	1	4	0	3	0	2	0	2	0	0	0	0	0	0	0	0	0	21	4	9	0	1	3	0	0	0	0	1	0	5	1	0	7	0	1	0
otu54516	1	1	3	0	0	0	0	2	3	0	0	0	1	0	0	0	0	3	0	0	0	0	0	0	0	0	0	1	0	0	1	5	0	1	2	1	0	0	1	0	0	0	0	0	1	0	0	1	0
otu17284	0	5	0	0	3	0	0	0	0	0	0	0	0	3	0	0	0	3	2	0	1	0	0	0	0	0	5	0	2	1	0	1	4	0	1	2	1	5	0	0	1	0	1	1	2	6	0	0	0
otu20118	0	0	0	0	0	8	4	0	0	0	0	11	0	2	6	0	0	0	0	1	1	2	0	0	0	0	0	3	0	0	0	0	0	0	0	0	0	0	1	0	0	0	0	1	0	0	0	0	0
otu24662	0	19	9	0	0	0	0	0	0	0	0	0	0	0	0	0	1	0	0	0	0	0	12	0	0	0	0	0	0	0	0	0	0	3	0	0	0	0	0	0	0	0	0	0	0	0	0	0	1
otu31773	0	1	0	1	3	0	0	0	0	2	0	0	0	0	1	0	0	0	0	0	0	1	0	7	1	0	0	1	2	0	0	2	7	0	0	0	0	0	0	0	0	0	0	0	1	8	0	0	0
otu34127	1	0	0	0	0	0	0	0	0	3	0	0	0	1	0	0	0	0	0	8	0	4	0	0	0	0	0	0	0	0	0	0	0	0	0	0	0	0	0	0	0	0	2	0	0	0	2	0	0
otu42773	0	0	0	0	0	0	0	1	0	0	0	0	0	0	0	0	0	0	0	0	0	0	0	0	0	0	1	0	0	0	0	0	0	0	0	0	0	4	0	0	0	0	0	0	0	0	0	0	0
otu49718	0	1	0	0	0	9	5	0	0	2	1	8	2	1	0	0	0	0	1	1	0	1	0	0	0	0	0	2	2	1	4	0	0	0	4	0	0	0	5	0	5	1	1	1	8	7	0	0	0
otu50453	6	0	0	0	0	5	2	3	0	1	0	3	1	1	6	0	0	1	0	0	2	7	0	1	2	1	0	1	0	0	2	1	1	0	1	0	0	1	0	0	1	0	1	2	2	2	3	1	0
otu21593	0	1	0	0	0	0	0	0	1	3	1	0	0	0	0	2	0	2	1	0	0	0	0	0	0	0	0	28	0	0	3	0	0	0	0	1	0	4	0	2	1	1	0	0	0	0	0	0	0
otu26269	0	0	0	0	10	0	0	2	0	0	0	0	0	0	0	3	0	0	0	0	0	0	18	0	0	0	0	0	0	0	0	0	0	8	0	0	0	0	0	1	0	0	0	0	0	0	0	0	0
otu42516	0	1	0	0	0	1	1	0	10	1	0	1	1	0	2	0	0	0	0	0	0	0	0	0	0	0	3	0	0	0	0	0	0	0	0	0	0	0	0	0	1	0	0	0	1	22	1	0	0
otu42708	0	0	4	2	0	1	0	0	0	0	0	0	1	0	0	0	0	0	0	0	0	0	3	0	0	0	0	0	0	0	0	0	1	0	0	0	0	0	0	0	0	0	0	0	0	0	0	0	0
otu47488	0	0	1	1	0	0	0	1	0	0	0	0	0	0	0	1	2	3	0	0	6	2	2	0	0	4	3	3	0	0	0	0	0	1	0	3	0	1	0	1	1	1	0	0	0	1	1	0	0
otu9710	0	0	0	0	0	0	0	0	0	0	0	0	0	13	0	0	0	0	0	19	44	8	0	0	0	0	0	0	0	0	0	0	0	0	0	7	0	0	0	0	0	0	0	0	0	0	0	0	0
otu13671	0	0	6	0	7	18	22	0	0	0	0	2	0	0	0	0	3	0	0	0	0	0	1	0	0	0	0	0	0	0	0	0	0	0	0	0	0	0	0	5	0	2	0	0	0	0	0	0	0
otu21160	0	8	0	0	15	9	2	0	0	0	0	3	0	0	0	0	0	0	0	0	0	0	0	0	0	0	0	0	0	0	0	0	0	0	0	0	0	0	0	0	0	0	0	0	0	0	0	0	0
otu25234	0	7	2	0	1	0	0	0	0	0	0	0	0	0	1	4	10	0	0	0	0	4	0	0	0	2	1	1	0	0	0	0	0	0	0	0	0	0	0	0	0	0	0	0	1	0	0	0	1
otu33902	0	0	0	3	20	0	0	0	0	0	0	0	0	0	0	0	2	0	8	0	0	1	3	1	0	0	0	0	0	0	0	0	0	0	0	0	0	0	0	0	0	0	0	0	0	0	0	0	0
otu44572	0	0	0	0	0	0	0	1	0	0	4	0	0	0	0	0	0	0	0	10	0	0	0	0	0	0	0	0	0	0	0	0	0	0	0	11	6	6	0	0	0	0	4	1	40	0	0	0	2
otu46064	0	0	0	0	0	3	0	0	0	0	0	2	0	0	2	0	0	0	0	1	0	0	0	0	0	0	0	0	0	3	0	0	0	1	0	1	0	1	1	0	3	0	0	1	2	0	2	0	0
otu49129	0	4	0	3	0	0	0	0	0	1	0	0	2	0	0	5	0	0	3	0	0	0	0	0	3	0	4	11	1	0	0	0	0	0	0	0	9	0	0	5	0	5	0	0	0	0	2	0	0
otu3979	0	0	1	0	0	0	0	0	0	0	0	0	0	0	29	0	0	0	0	0	0	0	0	18	0	2	0	0	0	0	0	0	0	0	0	0	0	0	0	0	0	0	0	0	2	0	0	0	0
otu7936	0	0	0	1	1	1	0	0	0	0	0	1	0	1	2	0	1	1	0	15	0	0	0	0	3	2	0	0	1	3	0	1	0	2	0	0	0	0	0	1	0	0	0	0	0	0	1	0	0
otu8053	0	4	1	0	0	3	2	0	1	1	0	3	0	0	0	0	0	0	0	0	0	0	0	0	0	1	0	0	0	0	0	0	0	0	0	1	0	0	0	0	0	1	0	0	0	0	0	0	0
otu10480	1	1	0	0	0	0	0	0	0	0	0	0	0	0	0	0	0	0	0	0	0	0	0	0	0	0	7	1	0	0	0	0	0	0	0	1	0	1	0	0	1	0	0	0	4	0	0	0	0
otu17141	0	0	0	0	3	0	0	0	0	0	0	0	0	0	0	5	0	0	0	0	0	0	1	5	3	1	0	9	2	0	0	0	12	0	0	0	0	0	0	0	2	1	0	0	0	0	0	0	0
otu24019	0	1	0	0	0	0	0	6	0	0	0	0	0	0	0	0	1	0	0	0	0	0	0	0	2	0	1	0	0	0	0	0	0	0	0	0	0	0	0	0	0	0	0	0	0	0	0	14	0
otu25021	0	1	0	1	9	0	0	1	0	0	0	0	0	0	0	0	0	0	5	0	0	0	0	7	1	0	0	0	0	0	0	0	0	0	0	0	0	0	0	0	0	7	0	0	0	0	1	0	0
otu39438	0	0	0	0	2	1	0	0	0	0	0	0	0	0	4	0	0	1	13	0	0	5	0	0	4	0	0	0	0	0	0	0	0	0	0	0	0	0	0	0	0	0	0	0	0	0	0	0	2
otu61782	0	0	0	0	0	0	0	2	0	0	0	0	0	0	0	0	0	3	0	0	1	0	6	1	8	0	0	0	0	2	16	0	1	5	6	2	1	0	0	4	0	0	0	0	1	1	2	0	0
otu66876	0	3	11	22	1	6	4	0	0	0	0	5	0	0	0	0	2	0	0	0	0	0	2	0	0	0	0	0	0	0	0	0	1	0	0	0	0	1	0	0	2	3	0	0	0	0	4	0	0
otu3618	0	0	0	0	0	1	1	0	0	0	0	1	0	1	2	0	0	5	0	0	12	0	1	1	0	0	0	13	0	0	4	1	0	0	0	0	0	13	1	0	1	0	0	2	0	4	0	0	0
otu7442	0	0	1	0	0	0	0	1	0	1	0	0	0	1	0	0	1	0	1	0	1	1	1	10	7	1	6	3	0	0	0	0	9	0	0	0	0	0	0	0	1	1	2	0	0	0	0	0	0
otu9968	3	11	1	0	0	0	0	0	0	0	0	1	0	0	1	0	0	0	0	0	2	2	0	0	0	0	0	0	0	0	2	0	0	0	0	0	0	0	0	0	0	0	16	7	0	0	1	1	0
otu29499	3	0	0	0	0	1	3	0	0	0	0	1	5	0	4	0	0	1	0	0	1	3	0	0	0	0	1	1	0	0	13	2	0	0	0	0	0	0	0	0	0	0	5	3	1	1	0	2	0
otu30630	3	0	1	0	0	2	2	1	1	1	0	2	1	2	0	0	0	0	0	0	0	0	0	0	0	1	3	0	4	0	0	0	1	0	4	1	0	1	0	1	0	0	0	0	0	5	0	0	0
otu37856	0	1	2	2	2	0	0	5	0	0	0	0	0	0	1	0	3	1	0	0	2	1	14	0	5	0	0	1	0	0	0	1	0	7	0	0	0	0	0	0	0	0	0	0	0	0	0	0	0
otu42852	0	0	0	0	0	0	0	1	0	0	0	0	1	0	0	0	0	0	1	0	9	2	8	0	12	0	0	0	0	0	1	0	1	0	0	6	0	0	0	0	0	0	0	0	0	0	21	0	0
otu43615	0	0	0	0	0	0	0	0	0	0	0	0	0	0	0	0	0	0	0	0	0	0	0	0	0	0	0	0	0	0	0	0	0	0	0	0	0	0	0	2	0	0	0	0	0	0	0	0	0
otu46519	0	0	1	1	0	4	2	0	0	0	0	5	1	4	13	0	0	0	0	0	1	2	0	0	0	1	0	0	0	0	0	0	1	1	0	0	0	2	0	0	0	1	0	6	0	0	0	0	0
otu49760	0	0	0	1	0	0	0	0	0	0	0	0	1	0	0	1	0	3	5	1	1	3	1	0	5	0	0	0	0	0	0	5	0	0	0	14	1	0	0	0	0	0	0	0	1	6	0	0	4
otu55357	0	0	5	0	2	0	0	1	1	7	0	0	0	4	0	0	1	2	1	0	0	0	1	4	0	0	2	0	0	0	9	0	3	4	0	1	1	1	0	0	0	0	0	0	2	0	2	0	0
otu64939	0	1	0	0	1	0	0	0	0	1	0	0	0	0	0	0	0	0	0	0	0	0	0	3	9	0	0	4	0	0	0	0	2	1	0	0	0	0	0	0	0	1	0	0	0	0	1	0	0
otu9068	0	1	13	0	0	1	0	6	0	0	0	1	0	0	0	0	0	3	0	0	0	0	1	0	0	0	1	0	0	0	0	0	0	0	0	0	0	0	0	0	2	0	0	0	0	0	0	0	0
otu12112	0	1	0	7	1	0	0	1	0	4	0	0	1	0	0	0	1	0	0	0	2	1	0	0	0	0	3	4	0	4	1	0	0	2	0	1	0	0	9	0	5	0	0	0	4	0	0	0	0
otu16116	0	6	1	0	0	0	0	0	0	0	0	0	0	0	0	5	0	0	0	2	0	0	1	0	0	0	0	0	0	0	0	0	0	10	0	0	0	0	0	0	0	20	0	0	0	0	0	0	0
otu27091	0	6	1	33	10	0	1	0	0	8	0	0	0	0	0	0	0	1	1	0	0	0	1	4	1	0	0	0	0	0	0	0	0	0	0	0	0	0	0	0	2	0	0	0	0	0	3	0	0
otu27228	0	1	1	0	0	0	0	12	0	0	0	0	0	0	0	0	0	3	0	0	0	0	5	0	0	0	0	0	0	0	6	0	0	3	0	0	0	0	0	0	0	0	0	1	1	0	0	0	0
otu40295	0	0	4	0	0	1	0	0	4	0	0	1	1	0	0	4	0	2	1	0	2	0	0	0	3	0	3	0	0	0	0	0	0	0	0	0	1	1	0	0	0	1	0	0	0	0	1	0	0
otu40418	0	1	1	1	2	4	4	0	0	0	0	0	0	0	0	0	5	2	0	0	0	1	2	7	0	0	0	0	0	0	0	0	0	0	0	0	0	0	0	7	0	8	0	0	11	0	8	0	0
otu41062	0	0	0	1	0	0	0	0	0	0	0	0	0	0	0	0	1	0	0	0	2	0	1	0	0	5	0	0	0	0	0	0	1	4	0	0	0	0	0	0	0	0	0	0	0	1	0	0	0
otu43552	4	0	0	0	0	2	4	0	0	0	0	1	0	1	0	0	0	0	0	0	0	0	0	0	0	0	0	0	1	0	0	2	0	0	0	0	0	0	0	0	0	0	1	3	2	1	0	1	0
otu299	1	0	0	0	0	0	0	0	0	13	0	0	0	0	0	0	0	1	0	6	1	0	0	0	2	0	3	0	0	0	1	5	0	0	3	0	0	0	1	0	0	0	6	0	1	0	1	0	0
otu13584	0	1	0	0	28	0	0	0	1	1	1	0	0	0	0	0	0	0	17	0	0	0	0	0	0	0	0	0	0	1	0	0	0	7	0	0	0	0	0	0	0	0	0	0	0	0	0	0	0
otu19385	0	0	1	0	0	0	0	2	0	0	1	0	0	0	0	1	0	0	1	0	0	1	0	0	0	7	1	1	0	0	9	0	1	5	0	0	0	0	0	2	0	2	0	0	0	0	0	0	0
otu21162	5	4	0	0	0	0	0	0	0	0	0	1	0	0	3	0	0	1	0	0	0	6	0	0	0	0	0	0	0	0	0	0	3	0	9	2	0	0	0	0	0	0	11	0	0	0	0	0	0
otu21613	2	0	1	0	1	0	0	0	0	0	0	0	1	0	0	0	0	0	0	0	0	5	0	0	0	0	2	0	0	2	0	3	0	0	0	7	0	0	0	0	0	0	2	12	0	2	1	1	0
otu29944	0	6	4	0	0	0	0	0	0	0	0	0	0	0	1	0	5	8	0	0	1	0	4	0	1	0	0	0	0	0	0	9	0	0	0	0	0	0	0	0	0	0	0	0	0	0	0	0	2
otu33211	4	1	1	2	0	1	1	1	0	0	0	4	2	2	0	1	0	1	0	1	1	1	0	0	0	1	0	0	1	2	0	0	0	0	1	1	0	1	1	0	0	0	0	0	2	0	1	0	0
otu44188	0	0	0	1	0	0	0	0	0	0	0	0	0	2	0	0	0	0	0	0	0	0	0	0	0	0	0	0	0	0	0	0	0	0	0	1	0	0	0	0	0	0	0	3	29	1	0	8	0
otu57820	0	0	0	0	0	0	0	0	0	0	0	0	0	0	0	0	0	0	0	0	0	0	5	0	0	0	0	0	0	0	0	0	0	0	0	0	0	0	0	0	0	0	0	0	0	0	0	0	0
otu59388	1	0	0	0	1	8	11	1	3	3	1	1	5	0	2	0	0	0	0	0	2	3	0	0	1	2	0	0	1	0	0	0	0	0	0	0	0	9	0	0	0	0	0	0	4	7	0	0	0
otu61995	0	0	0	0	0	0	0	0	0	0	0	0	0	0	0	0	0	0	0	0	0	0	0	0	0	0	0	0	0	0	0	0	0	0	0	0	0	0	0	0	0	27	0	1	0	0	0	0	0
otu3621	0	0	0	0	0	1	0	0	0	0	0	0	0	0	8	0	0	0	0	0	4	2	0	0	0	0	1	0	0	0	7	2	4	0	0	2	0	0	0	0	0	0	2	14	7	6	0	1	0
otu4226	0	0	0	0	0	1	1	0	9	0	0	0	0	0	0	0	0	3	0	0	3	2	0	0	0	2	2	0	0	0	4	19	1	0	0	0	1	0	0	0	0	0	1	0	0	0	0	0	1
otu4461	0	0	0	0	40	0	0	0	0	0	0	0	0	0	0	0	0	0	0	0	0	0	8	0	0	0	0	0	0	0	0	0	0	0	0	0	0	0	0	41	0	0	0	0	0	0	0	0	0
otu6609	0	0	0	4	1	0	0	1	0	0	0	0	0	0	0	0	2	0	1	0	0	0	0	0	0	3	0	0	0	0	0	0	0	1	0	0	0	1	0	0	0	2	0	0	0	0	1	0	0
otu7055	0	0	0	0	0	0	0	1	0	0	0	0	0	0	14	0	0	1	0	0	0	3	0	0	0	0	5	0	0	0	1	12	3	1	0	6	0	0	0	0	0	0	10	0	1	2	0	0	0
otu26549	0	2	0	0	0	4	9	0	3	0	0	7	1	11	1	0	0	0	0	1	3	0	0	0	0	0	0	2	0	0	8	9	0	10	0	1	0	0	0	0	0	1	1	0	0	1	0	2	0
otu39710	0	0	0	0	15	0	0	0	0	0	0	0	0	0	0	0	0	0	0	0	0	0	0	0	0	0	0	1	0	0	0	0	0	0	0	0	0	0	2	0	0	0	0	0	0	0	1	0	0
otu40623	0	0	0	0	0	0	1	3	0	0	0	0	0	1	0	0	0	0	2	0	0	0	0	0	0	3	18	0	0	0	16	1	1	0	0	0	0	0	0	0	0	0	1	1	0	0	0	1	0
otu40703	0	0	0	0	0	0	0	0	0	0	0	0	0	0	0	0	0	0	0	0	0	0	0	0	0	0	0	0	0	0	0	0	0	0	0	0	0	0	0	90	0	0	0	0	0	1	0	0	0
otu41235	0	0	0	0	1	0	0	0	0	0	0	0	0	0	0	0	0	0	0	0	1	0	1	0	0	12	0	0	0	0	0	0	1	3	0	0	0	0	0	0	0	0	0	0	0	0	0	0	0
otu42606	0	0	0	0	0	0	0	0	0	0	0	0	0	8	3	0	3	0	0	0	7	2	0	0	0	0	0	1	0	0	39	3	1	0	0	2	0	0	0	0	0	0	10	2	0	4	0	3	0
otu47613	0	0	0	0	0	0	0	0	0	0	0	0	0	0	0	0	0	0	0	0	0	0	0	0	0	0	0	0	0	0	0	0	0	0	0	0	0	0	0	0	0	0	0	0	0	0	0	0	4
otu49108	18	0	0	0	0	0	0	0	0	0	0	0	0	0	0	0	0	0	0	0	0	0	3	0	0	0	0	0	0	0	0	0	0	0	0	0	0	0	0	0	0	0	0	0	20	0	0	2	0
otu55200	0	6	0	4	12	0	0	0	0	0	0	0	3	0	0	0	0	0	0	0	1	0	0	12	0	0	5	2	0	0	0	0	0	1	0	0	0	0	0	0	0	2	0	0	0	0	2	0	1
otu60410	0	5	2	0	0	5	9	2	0	8	0	12	0	0	0	0	0	0	0	0	0	0	0	0	0	0	0	0	0	0	0	0	0	1	0	0	2	0	0	1	2	4	0	0	0	0	0	0	0
otu18827	0	0	2	0	0	0	1	3	0	0	0	0	0	0	0	1	0	5	0	0	4	9	7	0	0	1	2	2	0	7	3	3	3	0	0	0	0	0	0	0	0	0	0	0	0	0	1	0	1
otu20064	0	0	0	0	1	0	0	2	0	0	2	0	0	0	0	0	0	0	0	0	0	0	1	0	0	3	1	0	0	0	3	0	3	9	0	0	0	0	0	1	0	0	0	0	0	0	1	0	0
otu24102	0	0	0	0	1	0	0	0	0	3	0	0	0	0	0	0	0	0	0	0	0	0	0	1	2	0	2	0	0	0	0	0	0	0	0	0	0	1	0	0	0	0	0	0	0	0	0	0	0
otu25392	3	1	0	0	0	0	0	0	0	0	1	0	0	0	0	0	0	0	1	0	0	0	0	0	0	0	0	0	3	0	0	0	0	0	0	0	0	0	1	0	0	0	2	0	1	4	0	0	1
otu30826	0	0	1	0	1	0	0	0	0	0	0	0	0	0	0	0	2	2	0	0	1	0	1	0	0	1	1	0	0	0	0	0	8	6	0	2	0	0	0	0	0	0	0	0	4	1	1	0	0
otu35170	0	5	0	0	1	0	0	1	0	0	0	0	0	1	0	0	0	2	2	0	1	0	0	1	2	0	1	0	0	0	1	6	0	0	0	1	0	0	0	0	1	0	2	3	2	2	0	0	1
otu41294	0	0	0	4	1	0	0	0	0	2	0	0	1	1	0	0	0	0	0	2	0	3	0	1	0	0	0	0	2	4	0	0	3	0	0	0	0	0	1	0	2	1	0	1	1	2	6	1	0
otu49397	0	0	9	1	13	0	0	3	0	0	0	0	0	0	0	0	0	6	0	0	0	0	0	0	0	0	0	0	0	0	0	0	1	6	0	1	0	0	0	2	0	0	0	0	1	0	1	1	0
otu59023	0	0	0	0	1	1	1	1	0	0	0	0	0	0	3	0	0	0	0	2	1	1	0	0	0	0	1	1	0	0	0	0	0	0	0	2	0	0	0	0	0	0	1	1	3	5	0	1	0
otu60025	0	2	0	0	1	2	1	0	1	4	0	1	0	0	0	0	0	1	1	0	0	0	0	0	0	3	1	0	0	0	0	0	0	0	0	2	0	0	0	0	0	0	0	1	0	0	0	0	0
otu64186	1	0	0	1	3	3	0	0	0	0	0	3	0	0	5	0	0	0	0	0	1	0	0	1	0	0	0	0	0	1	1	1	0	0	0	0	0	0	5	0	0	0	0	1	0	0	4	2	0
otu67226	1	1	0	0	0	1	1	0	0	0	0	0	0	10	2	0	0	1	4	4	3	0	0	0	0	0	0	0	0	1	6	5	2	0	0	1	1	3	0	0	0	0	17	2	0	1	0	1	0
otu68519	0	2	0	7	1	0	0	0	0	0	0	0	0	0	0	0	0	0	0	0	0	0	0	0	1	0	0	0	0	0	0	0	0	0	0	0	0	0	0	0	0	3	0	0	0	0	0	0	0
otu2146	0	0	0	0	0	4	0	0	0	1	0	8	0	0	0	0	0	1	0	0	0	7	0	0	0	0	0	0	0	0	0	0	0	0	3	0	0	0	20	0	0	0	0	0	1	3	0	0	0
otu2794	0	0	5	0	4	0	0	0	1	2	0	0	0	2	0	0	0	1	0	0	0	0	0	0	0	2	1	0	2	0	5	0	1	0	0	0	0	0	0	1	0	1	0	0	0	1	0	0	0
otu3108	0	2	0	1	2	5	6	1	1	0	0	1	0	0	1	0	0	1	0	0	0	2	0	6	0	2	0	0	0	0	0	1	0	4	0	0	0	0	0	3	0	6	0	0	0	1	0	0	0
otu5037	0	0	1	0	0	0	0	0	0	0	0	0	0	0	0	0	0	7	0	0	0	0	1	0	0	0	0	0	0	0	0	0	1	0	0	0	0	0	0	0	0	49	0	0	0	0	0	0	0
otu15655	0	0	7	0	0	0	0	0	0	8	0	0	0	0	0	0	0	7	0	0	1	1	1	9	2	0	2	0	0	0	2	4	0	0	0	0	0	0	0	0	0	0	0	1	1	0	0	0	2
otu17716	3	0	0	0	0	8	4	1	1	0	0	8	0	2	2	1	0	1	0	0	1	3	0	1	0	0	1	0	0	0	1	0	2	0	0	0	0	1	0	0	0	1	0	2	3	1	0	1	0
otu27913	0	0	0	2	11	0	0	0	0	0	0	0	0	0	0	0	3	0	5	0	1	0	0	2	0	0	0	0	0	0	0	0	0	0	0	0	0	0	0	0	0	0	0	0	0	0	0	0	0
otu34345	0	0	0	5	8	0	0	1	0	0	0	0	0	0	0	0	0	0	0	0	0	0	0	0	0	0	0	52	0	0	0	0	0	12	0	0	0	0	0	0	0	0	0	0	0	0	0	0	0
otu34520	0	1	0	1	1	0	0	0	0	14	4	0	0	0	13	0	0	3	0	0	0	2	1	1	0	0	14	0	0	0	0	0	1	0	0	0	0	0	0	0	0	0	0	5	0	0	6	0	0
otu35086	1	0	0	0	0	3	0	0	0	0	0	2	0	0	0	0	0	0	0	1	0	0	0	0	0	0	0	0	0	0	0	1	0	0	0	0	0	0	0	0	0	0	32	1	0	3	0	1	0
otu37851	2	0	4	0	0	6	2	0	0	0	0	3	0	0	13	0	10	0	0	0	0	0	0	0	1	0	0	0	0	0	0	0	0	0	0	0	0	0	0	0	0	0	0	0	0	0	0	0	0
otu43256	0	3	0	1	0	0	0	0	0	0	0	0	0	0	0	0	0	10	0	0	0	0	0	0	0	40	0	0	0	0	0	0	1	21	0	0	0	0	0	0	2	0	0	0	0	0	0	0	0
otu49563	9	0	0	0	0	0	0	0	0	0	1	0	0	0	0	0	0	0	0	0	3	1	0	0	0	0	0	10	0	0	0	0	0	0	0	0	0	8	0	0	0	0	0	4	0	0	0	0	0
otu52066	0	0	1	0	1	0	0	0	0	0	1	0	0	1	7	1	8	0	1	0	0	0	0	2	0	0	0	1	0	0	0	0	5	0	0	0	0	0	0	0	0	0	8	5	0	0	0	3	0
otu57678	3	0	0	2	0	2	1	1	0	0	0	1	0	2	1	0	0	0	0	0	1	1	0	1	0	0	0	1	2	0	0	0	0	0	0	1	0	1	0	0	0	0	2	0	0	5	2	0	0
otu64651	0	0	0	2	2	0	0	0	2	0	0	0	0	1	0	0	0	1	0	0	2	0	0	0	0	1	1	1	0	1	0	0	2	0	1	1	0	11	0	0	0	0	0	0	1	0	0	0	0
otu16697	12	1	0	0	0	1	1	0	0	0	0	0	1	3	1	0	0	0	0	0	1	4	0	0	0	0	0	0	1	0	0	1	0	0	0	0	0	0	0	0	0	0	1	0	1	1	0	0	0
otu17599	1	0	0	0	0	0	0	0	18	0	0	0	1	1	0	0	0	0	0	0	0	0	0	0	0	0	0	0	0	0	0	0	0	0	0	0	0	0	0	0	0	0	0	0	1	0	0	5	0
otu24914	0	2	3	1	2	0	0	1	1	0	0	0	0	0	0	0	1	0	0	0	0	0	3	0	0	0	1	0	0	0	0	0	1	2	0	1	0	0	0	0	0	0	0	0	0	0	1	1	0
otu26370	8	0	0	0	0	1	1	0	1	0	1	1	15	0	0	0	0	2	0	0	0	17	0	0	0	0	11	0	0	0	6	0	1	0	0	0	0	0	0	0	0	0	2	2	3	2	0	0	0
otu27450	0	3	2	0	1	1	0	0	0	0	0	0	0	0	1	2	0	3	1	0	2	6	2	0	0	1	0	0	0	0	0	0	0	2	0	1	0	1	0	0	0	1	0	0	0	0	1	0	0
otu30010	0	13	0	0	0	0	0	4	0	0	0	0	0	0	0	0	0	0	0	0	0	0	9	0	0	0	0	0	0	0	0	0	0	6	0	0	0	0	0	0	0	0	0	0	0	0	0	0	0
otu31726	0	0	0	2	2	0	0	0	0	0	0	0	0	0	1	0	0	0	0	2	0	3	1	0	0	0	0	0	0	3	0	3	0	0	0	0	0	0	1	0	2	0	0	0	2	2	0	2	0
otu35181	0	1	0	0	0	0	0	0	0	5	0	0	55	0	0	1	0	0	0	0	0	0	0	0	0	0	3	0	0	0	0	3	0	0	0	1	5	0	0	0	0	0	0	0	0	0	0	0	0
otu43148	3	0	1	1	0	0	0	2	1	1	0	0	0	0	0	0	0	0	0	0	1	5	0	0	0	1	0	2	0	2	0	0	0	3	0	0	1	0	4	4	1	1	1	14	0	1	0	0	0
otu60855	0	26	0	0	0	0	0	0	0	0	0	0	0	0	0	0	0	0	0	0	0	0	0	0	0	0	0	0	0	0	0	0	0	0	0	0	0	0	0	0	0	0	0	0	0	0	0	0	0
otu61776	0	1	0	0	0	0	0	0	0	0	5	0	0	0	0	2	0	0	0	0	0	1	0	0	1	2	4	0	0	0	4	0	1	1	0	0	0	0	0	0	0	0	0	0	0	0	0	0	15
otu66777	0	0	1	0	0	0	0	0	0	0	0	0	0	0	0	0	0	0	0	0	0	0	0	0	0	0	0	0	0	0	0	2	0	0	0	34	0	26	0	0	0	0	0	3	0	0	0	1	0
otu68682	1	0	0	0	0	0	4	0	0	0	0	3	0	0	0	3	0	0	0	0	1	1	0	0	0	2	1	0	0	0	1	0	0	0	0	0	2	6	0	0	1	0	0	1	1	0	0	1	0
otu68843	0	0	0	31	1	1	1	1	0	0	0	1	0	0	0	0	0	0	0	0	0	0	3	10	0	2	0	0	0	0	0	0	0	0	0	0	0	0	0	0	0	0	0	0	0	0	6	1	0
otu3118	1	1	2	1	1	6	8	0	0	0	0	5	2	0	0	0	2	0	1	0	0	1	0	1	0	2	0	0	0	0	0	0	0	1	1	1	1	1	0	0	0	1	1	1	0	0	0	3	0
otu16817	0	3	1	0	2	0	0	0	0	0	0	0	0	0	0	0	0	21	0	0	0	0	0	0	0	1	4	0	0	0	0	0	0	0	0	0	0	2	0	0	0	0	0	0	11	0	0	3	0
otu22855	0	0	0	6	0	0	0	0	0	0	0	0	0	0	2	0	0	0	0	0	0	0	46	0	0	0	7	8	0	1	0	0	0	0	0	0	0	0	0	0	0	0	1	1	0	0	0	0	1
otu24292	0	0	12	1	0	0	1	3	0	8	0	4	0	7	0	0	1	0	0	0	0	0	0	0	0	1	3	2	1	0	0	0	3	0	0	0	0	2	0	1	7	2	0	0	0	0	0	0	0
otu28400	1	0	0	0	0	0	0	0	0	0	0	1	0	1	1	0	1	0	0	0	0	0	0	1	3	3	0	0	0	4	1	0	4	0	1	0	0	0	2	1	0	0	1	6	0	4	0	1	0
otu29046	0	3	4	1	1	0	0	0	0	0	0	0	1	0	0	0	0	0	0	0	0	0	3	5	0	1	0	0	0	0	0	0	0	2	0	0	0	0	0	0	0	4	0	2	0	0	0	3	0
otu34527	0	0	4	0	0	0	0	0	0	0	8	0	3	0	0	0	0	0	0	1	0	1	0	0	0	0	0	0	3	0	0	0	0	0	0	0	1	0	0	0	0	0	0	0	0	0	0	0	2
otu37547	0	0	2	0	0	0	0	1	0	3	0	0	0	1	0	0	3	2	0	0	0	0	1	0	0	1	1	0	1	0	3	0	3	2	0	3	0	0	0	0	0	0	0	0	0	8	0	0	0
otu50088	0	0	0	0	0	0	0	0	0	0	0	0	0	0	0	0	0	0	0	0	0	0	0	0	0	0	0	0	0	0	0	0	0	0	0	0	0	0	0	0	0	0	0	1	0	0	2	0	10
otu55949	0	1	4	3	4	0	0	2	0	0	0	0	0	0	0	2	1	0	4	0	0	0	0	0	4	1	1	0	0	0	0	0	0	1	0	1	0	0	0	0	1	0	0	1	0	0	4	0	1
otu62053	0	0	1	0	0	0	0	0	3	0	0	0	0	0	0	0	0	0	0	0	0	0	0	0	0	0	1	0	0	0	0	0	0	0	0	0	0	0	0	0	0	0	1	0	1	0	0	1	0
otu65955	9	1	0	0	0	1	1	0	0	2	0	3	0	0	0	1	0	0	0	0	0	1	0	0	1	0	0	8	1	1	2	0	0	0	0	0	2	3	0	1	0	1	0	0	0	4	0	0	0
otu66748	2	0	0	1	0	5	4	0	0	0	0	2	0	0	0	0	0	0	0	0	2	0	0	0	0	0	0	0	0	1	0	0	0	0	0	0	0	1	0	0	0	0	0	1	1	2	2	0	0
otu66847	0	4	0	0	0	0	0	3	0	6	0	0	0	0	0	1	0	0	0	0	0	0	0	0	3	0	7	1	0	0	0	0	6	1	0	0	2	0	0	0	0	1	0	0	0	0	4	0	0
otu342	0	0	0	0	0	0	0	2	0	0	0	0	0	0	0	1	0	0	1	0	0	0	2	0	0	0	0	0	2	0	0	0	0	0	0	0	0	0	0	0	0	0	0	0	0	0	0	0	0
otu4079	0	0	0	1	0	0	1	0	2	0	0	0	0	0	11	0	0	0	0	0	0	0	0	0	0	0	0	1	0	0	1	0	0	1	0	0	0	2	0	0	0	0	2	13	4	0	0	1	0
otu6416	0	0	1	0	0	0	2	0	0	0	0	1	0	6	0	0	0	6	0	0	9	1	0	0	0	1	0	15	0	0	9	0	0	0	0	0	0	3	0	0	0	0	1	2	0	0	0	0	0
otu13349	0	0	0	1	0	5	1	1	0	6	0	1	1	0	1	1	0	2	0	0	1	0	3	1	0	0	2	1	0	0	16	0	3	2	0	1	0	1	0	0	0	0	0	0	2	0	0	0	0
otu13442	0	0	0	0	0	0	0	0	0	0	0	0	0	0	0	0	5	0	0	0	1	0	0	0	2	5	0	0	0	0	0	0	11	0	0	0	0	0	0	0	0	0	0	0	0	0	0	0	0
otu16942	0	14	0	2	0	0	0	2	0	0	0	0	0	0	0	0	0	0	0	0	1	0	3	0	2	0	0	0	0	0	0	0	0	3	0	0	0	0	0	0	0	10	0	0	4	0	2	0	0
otu35992	0	0	0	1	2	0	0	0	0	0	0	0	0	0	0	0	0	0	0	0	1	0	0	0	4	1	0	0	0	0	0	0	0	8	0	0	0	0	0	0	0	0	0	0	0	0	0	0	0
otu43087	2	0	0	0	0	0	0	0	0	0	0	0	0	1	1	0	0	0	0	0	1	0	0	0	0	0	0	2	0	0	3	1	0	0	0	0	1	0	0	0	0	0	8	2	2	1	0	0	0
otu53807	0	11	2	0	2	0	0	0	0	0	0	0	0	1	0	0	0	0	5	0	2	1	0	1	0	1	1	0	0	0	0	0	0	0	0	5	0	0	0	0	0	0	0	0	1	3	0	0	2
otu62491	7	2	0	0	1	0	0	0	0	0	0	0	0	0	0	0	0	0	0	3	1	0	0	0	0	0	1	0	0	4	0	2	0	0	2	0	0	1	1	0	0	0	4	2	1	8	0	0	0
otu70110	0	0	0	0	0	1	0	0	0	0	4	0	4	3	0	0	1	0	0	2	1	1	0	0	0	0	0	1	8	0	0	0	0	0	0	0	0	1	1	1	0	0	0	0	0	0	0	0	4
otu654	0	0	14	0	0	0	0	0	0	0	0	0	2	0	0	0	0	0	0	0	0	0	1	6	0	1	0	0	0	0	0	0	0	0	0	0	0	0	0	0	0	0	0	0	14	0	0	1	0
otu7488	0	0	0	0	0	0	0	0	0	0	0	0	0	0	0	0	0	0	0	0	0	0	3	0	0	0	0	6	1	1	0	0	0	1	0	24	1	2	0	0	0	0	0	0	3	0	0	0	0
otu24464	0	11	3	0	0	0	1	0	0	0	0	0	0	0	0	0	3	7	4	0	0	0	0	9	0	0	0	0	0	0	0	0	0	1	0	0	0	0	0	0	0	0	0	0	3	0	0	0	0
otu33370	0	0	0	7	1	0	0	0	0	0	0	0	0	1	2	0	0	0	0	1	0	1	4	0	0	0	0	0	0	0	0	0	1	0	0	0	0	0	0	0	0	0	0	0	0	2	0	0	0
otu35746	0	0	0	0	0	0	5	0	0	0	0	0	0	0	0	1	0	0	0	0	9	6	14	0	0	0	0	0	0	0	0	0	3	3	0	0	0	0	0	0	0	0	0	3	0	0	0	0	0
otu38336	0	0	0	0	0	0	0	0	0	0	0	0	0	0	0	0	0	0	0	0	0	0	0	0	0	0	0	0	0	0	0	0	0	0	0	0	0	0	0	0	0	0	0	0	0	0	0	0	0
otu38708	0	1	1	1	0	0	1	0	0	0	0	1	0	0	6	0	0	0	1	0	1	1	0	0	1	22	4	0	0	0	0	0	0	0	0	0	0	2	0	1	1	0	0	0	0	0	0	0	0
otu39828	0	0	0	0	0	0	0	0	0	0	0	0	0	0	0	0	0	0	0	0	0	0	0	0	0	0	0	0	0	0	0	0	0	0	0	0	0	0	0	0	0	0	2	0	0	0	0	0	0
otu40437	0	16	0	1	20	0	0	0	0	0	0	0	0	0	0	0	1	0	1	0	0	0	12	0	4	0	0	0	0	0	0	0	0	0	0	0	0	0	0	5	0	0	0	0	0	0	7	0	0
otu41355	1	0	0	0	0	0	0	0	0	0	11	0	0	0	0	0	1	0	0	0	1	0	0	0	0	0	0	0	5	0	0	0	0	0	0	0	0	1	0	0	4	1	0	0	0	0	0	0	3
otu52455	0	1	14	2	0	0	0	0	0	0	0	0	13	0	0	4	0	0	0	0	0	0	3	0	0	0	0	0	0	0	0	0	0	2	0	0	0	0	0	0	0	7	0	0	0	0	0	0	0
otu63457	0	0	0	0	0	0	0	0	0	0	0	0	0	0	2	0	0	2	0	0	0	3	8	0	1	0	1	14	0	0	1	0	1	0	0	0	0	0	1	0	1	0	1	0	0	3	0	0	0
otu65300	0	0	0	0	0	0	0	23	0	0	0	0	0	0	0	0	0	0	0	0	0	0	0	0	0	0	0	0	0	0	0	0	0	0	0	0	0	0	0	0	0	0	0	0	0	0	0	0	0
otu66150	0	7	5	0	4	0	0	0	0	0	0	0	0	0	0	0	1	11	2	0	0	0	4	0	0	0	0	0	0	0	0	0	0	6	0	0	0	1	0	2	0	0	0	0	0	0	0	0	1
otu6792	0	0	0	0	0	1	6	0	0	0	0	2	1	28	0	0	0	0	0	0	0	0	0	0	0	1	4	0	0	1	8	0	0	0	0	0	0	0	0	0	0	0	0	0	0	0	0	0	1
otu14340	0	0	0	0	0	0	0	0	0	0	1	0	0	0	5	2	1	0	1	0	2	0	0	0	0	0	0	0	0	0	0	0	2	0	0	0	0	0	0	0	0	0	10	6	0	0	0	0	0
otu32663	6	0	0	0	0	2	0	1	0	1	0	4	0	0	2	14	0	1	0	0	0	3	0	0	2	9	0	0	0	0	0	0	0	0	1	0	7	4	0	0	0	0	0	0	0	1	0	1	0
otu34880	1	0	0	1	1	1	0	0	0	0	0	7	0	1	3	0	0	0	0	0	0	3	0	0	0	0	0	0	0	1	0	0	1	0	0	1	0	0	1	0	0	0	1	2	2	3	0	0	0
otu35316	0	0	0	0	0	0	0	0	0	0	0	1	0	0	0	0	0	1	0	2	0	3	2	4	8	0	3	0	0	1	1	1	2	2	0	0	0	0	0	0	0	0	2	0	0	0	0	0	0
otu43406	0	6	2	0	0	0	0	0	0	0	0	0	8	0	0	3	0	0	0	0	0	0	8	0	0	0	0	0	0	0	0	0	0	3	0	0	0	0	0	0	0	13	0	0	0	0	0	0	0
otu44795	0	0	0	0	1	0	0	5	0	0	0	0	0	0	0	1	0	0	0	0	0	0	0	0	0	1	4	0	0	0	0	0	0	0	0	0	0	0	0	0	4	0	0	0	0	0	1	0	0
otu45454	0	1	0	0	4	0	0	3	0	0	0	0	0	0	0	0	0	0	2	0	1	1	2	0	0	2	4	3	0	0	0	0	1	8	0	0	1	0	0	1	0	1	0	0	0	0	3	0	0
otu56868	0	0	0	0	0	0	0	0	3	0	0	0	0	0	0	0	0	0	0	0	0	0	0	0	0	0	2	0	1	0	0	0	0	0	0	0	0	1	0	0	0	0	0	0	0	0	0	0	0
otu61253	0	2	0	0	0	0	0	0	0	0	5	0	0	0	1	0	0	0	0	0	1	0	0	0	0	0	0	0	0	0	0	0	0	0	0	0	0	0	0	0	0	0	0	0	0	0	0	0	11
otu62617	1	0	1	0	0	0	0	1	0	0	14	0	0	0	1	0	0	0	0	0	0	0	1	0	0	0	0	0	8	0	0	0	0	0	1	0	0	1	0	0	0	0	0	0	0	0	0	0	8
otu66006	0	0	0	0	0	0	0	0	0	1	0	0	0	0	0	0	0	0	0	0	0	0	0	0	0	0	1	0	0	0	0	0	0	0	0	0	0	2	0	0	0	0	0	0	0	0	0	9	0
otu1106	0	0	0	0	0	0	0	0	0	0	0	0	0	0	0	28	1	0	0	0	0	0	0	2	13	8	0	0	0	0	0	0	0	0	0	0	0	0	0	0	0	0	0	0	0	0	0	0	0
otu1869	0	0	0	6	6	0	0	1	1	0	0	0	0	0	0	0	0	0	0	0	0	1	1	2	8	0	1	0	0	0	0	0	1	2	0	0	0	0	0	0	0	0	0	0	0	0	1	1	0
otu3885	0	0	0	0	0	2	4	0	12	0	0	2	0	4	3	0	0	0	0	0	2	0	0	0	0	0	0	3	0	0	35	10	0	3	0	0	0	0	0	0	0	0	1	0	0	0	0	0	0
otu5179	0	0	3	1	1	0	0	0	0	0	0	0	0	4	0	0	1	0	1	0	9	1	0	1	5	0	1	1	1	0	0	0	1	3	0	1	0	0	0	0	0	0	0	0	0	0	12	3	0
otu8070	0	0	0	10	1	0	0	51	0	0	0	0	0	0	0	1	2	0	0	0	0	0	0	0	0	0	0	12	0	0	0	0	0	0	0	0	0	0	0	0	0	0	0	0	0	0	0	0	0
otu9152	0	0	0	0	0	0	0	0	0	0	12	0	0	0	0	0	0	0	0	0	0	0	0	0	0	0	0	0	2	0	0	0	0	0	0	0	0	0	21	8	3	0	0	0	0	0	0	0	3
otu11285	0	0	2	2	1	0	0	0	0	0	0	0	0	1	0	0	0	1	0	0	1	0	0	3	0	0	0	0	0	0	0	3	0	1	6	1	0	0	0	5	0	0	0	0	2	0	0	0	0
otu14370	0	0	0	5	0	0	0	0	0	0	0	0	0	0	0	0	0	0	0	0	0	0	1	0	14	0	0	0	0	0	0	0	0	0	0	0	0	0	0	0	0	0	0	0	0	0	0	0	0
otu18197	0	0	2	0	0	1	0	0	3	0	0	1	0	0	0	1	1	1	1	0	2	0	0	1	0	2	7	0	0	0	0	0	0	1	0	0	0	0	0	0	1	2	0	0	0	0	0	0	0
otu19770	0	2	7	1	1	0	2	2	0	0	0	1	0	0	0	1	3	1	0	0	1	0	2	0	0	3	0	0	0	0	0	0	0	0	0	2	0	1	0	0	1	0	0	0	0	0	2	0	0
otu33451	0	0	0	4	1	0	0	0	0	0	0	0	0	0	0	1	2	2	8	0	0	0	0	0	0	3	0	0	0	0	0	0	1	0	0	0	0	0	0	0	0	0	0	0	0	0	0	0	0
otu35323	0	0	2	1	0	0	0	1	0	0	0	0	0	1	0	0	0	0	0	0	1	0	0	0	0	0	1	2	0	0	0	0	0	0	0	0	0	2	0	0	0	0	4	14	4	4	0	2	0
otu42621	8	0	1	0	0	0	0	1	0	3	0	0	0	0	0	0	0	0	0	0	0	0	0	0	0	0	0	0	0	4	0	0	0	0	0	1	0	0	1	0	0	0	1	15	0	3	0	3	0
otu47553	0	0	1	0	0	0	1	0	0	3	0	2	0	0	0	0	1	0	0	1	0	2	0	0	2	0	1	0	1	0	0	0	1	0	0	0	0	0	1	0	2	0	0	4	3	0	1	1	0
otu48635	1	0	0	0	0	0	0	0	0	0	0	0	0	0	0	0	0	0	0	0	0	1	0	0	0	0	0	2	0	0	0	0	0	0	0	0	0	0	2	0	0	0	0	0	0	7	0	0	0
otu49151	0	1	1	1	0	12	3	0	0	0	0	2	0	0	0	0	0	2	0	0	0	0	1	1	0	0	0	0	0	0	0	0	0	0	0	0	0	0	0	1	0	0	0	0	3	0	0	0	0
otu49313	1	0	0	0	1	0	0	0	0	1	0	1	0	0	0	0	0	0	0	0	0	1	0	7	1	1	0	0	0	0	0	1	5	0	0	0	0	0	0	0	0	0	0	0	0	1	0	0	0
otu55659	0	0	1	0	0	0	0	0	0	2	0	1	0	0	0	1	0	2	0	0	0	1	0	2	0	1	0	0	0	0	1	0	0	0	2	1	1	0	0	0	0	0	0	0	0	1	0	0	0
otu60187	0	0	0	0	0	1	1	0	0	0	0	0	0	0	12	0	0	0	0	0	0	0	0	0	0	0	1	0	0	1	1	0	0	0	0	0	0	0	0	0	0	0	1	16	3	0	0	0	0
otu1769	0	0	0	2	0	0	0	0	0	0	9	0	0	0	0	0	1	9	2	0	0	0	0	0	0	0	0	0	0	0	0	0	0	0	0	0	0	0	0	0	0	0	0	0	0	0	1	0	0
otu11367	0	0	1	0	0	0	0	0	0	0	1	0	0	0	4	2	1	0	1	0	1	1	0	0	0	0	0	0	0	0	0	0	1	0	0	0	0	0	0	0	0	0	9	6	0	0	0	1	0
otu11554	0	1	0	0	0	0	0	0	0	0	0	0	0	0	0	0	0	0	0	2	1	0	0	0	0	0	0	0	0	0	0	0	0	0	0	0	0	0	0	0	0	0	0	1	0	0	0	0	0
otu12082	0	0	0	3	1	13	17	0	0	0	0	3	0	0	0	0	0	0	0	0	0	0	3	0	0	0	0	0	0	0	0	0	0	0	0	0	0	0	0	0	0	0	0	0	4	0	3	1	0
otu19343	0	0	0	0	1	0	0	0	0	0	1	0	0	0	0	0	0	0	0	0	5	1	0	1	1	0	0	0	0	1	7	0	1	0	0	1	0	0	0	0	0	0	0	2	2	2	7	0	0
otu22137	0	0	0	0	0	0	0	0	0	2	0	0	0	0	0	0	0	3	1	0	0	0	0	1	0	1	0	26	0	0	0	4	0	1	0	1	0	3	0	2	0	0	0	0	0	0	0	0	0
otu22546	0	0	0	0	0	0	0	0	0	5	0	0	0	0	0	0	0	0	0	0	0	0	0	0	0	0	0	0	0	0	0	0	0	0	0	0	0	0	0	0	0	0	0	0	0	0	0	0	0
otu23019	0	0	0	0	0	0	0	0	0	0	0	0	0	0	0	0	0	0	0	0	0	0	0	0	0	0	0	0	0	0	0	0	0	0	0	0	0	0	0	0	0	0	57	0	12	0	0	0	0
otu37287	1	0	0	0	0	3	3	0	0	0	0	0	0	1	0	0	0	0	1	0	0	0	0	5	0	1	6	0	0	0	16	19	1	2	2	0	0	1	0	0	0	0	0	0	0	0	0	3	1
otu39055	0	0	0	0	0	0	1	0	1	0	0	0	2	1	0	1	4	0	0	0	1	0	0	0	0	0	0	8	0	1	3	0	0	0	0	0	0	0	2	0	0	0	3	4	1	8	0	0	0
otu42311	0	0	1	0	6	0	0	0	0	4	0	0	0	0	0	4	0	0	0	0	0	0	0	6	2	0	0	2	0	0	0	0	8	1	0	0	0	0	0	0	5	0	0	0	0	0	0	0	0
otu42349	0	0	2	1	1	0	0	0	0	0	0	0	0	0	0	1	0	2	0	0	0	17	8	12	0	0	0	0	0	0	0	1	0	0	0	0	0	0	0	0	0	0	0	0	0	0	0	0	0
otu46710	0	1	1	0	1	0	0	1	0	0	0	0	0	0	0	20	0	0	0	0	0	0	2	0	0	0	0	0	0	0	0	0	0	0	0	0	1	0	0	0	3	0	0	0	0	0	5	0	0
otu46833	0	0	1	0	0	0	2	1	0	0	0	3	0	17	0	3	0	3	0	0	1	0	0	0	0	0	0	1	0	0	0	0	0	0	0	1	0	5	0	0	1	0	0	0	0	0	0	0	0
otu49514	0	2	0	1	1	0	0	0	0	2	0	0	2	0	0	0	0	0	2	0	2	0	1	1	1	0	1	0	0	0	0	0	0	0	0	0	0	0	0	1	0	1	0	0	0	0	11	0	0
otu60445	0	1	0	1	19	0	0	0	0	0	0	0	0	0	0	3	0	0	0	0	0	0	0	1	3	0	0	0	0	0	0	0	1	0	0	0	0	0	0	0	2	0	0	0	0	0	1	0	0
otu60524	0	1	0	1	1	1	0	0	0	0	0	0	0	0	0	0	0	0	0	0	8	5	1	3	0	0	0	1	19	1	0	0	0	0	0	0	0	0	0	0	1	0	0	0	2	0	1	0	0
otu61387	0	1	0	1	2	1	1	2	1	0	0	0	3	2	0	3	0	0	0	0	0	0	0	1	0	1	5	2	0	0	0	0	2	0	0	0	0	0	0	0	1	1	0	0	0	0	1	0	0
otu6531	0	0	1	0	1	0	0	1	0	0	0	0	0	0	0	0	0	5	0	0	2	2	1	1	2	0	0	0	0	0	0	0	0	1	1	1	0	0	0	0	0	0	0	0	0	0	5	0	0
otu8164	3	0	0	0	0	2	5	0	1	0	0	4	0	1	1	0	0	0	1	0	0	0	0	1	0	0	0	1	0	0	13	15	1	0	2	0	0	0	0	0	0	0	4	3	0	3	0	0	4
otu9124	0	19	0	0	1	1	0	0	0	0	0	0	0	0	0	0	0	0	0	0	0	0	0	0	1	0	0	0	1	0	0	0	0	0	0	0	0	0	0	0	0	0	0	0	0	0	0	0	1
otu9887	1	3	4	0	0	6	3	0	0	0	0	1	1	0	0	1	0	0	0	0	2	0	0	4	0	3	2	0	0	0	6	1	5	0	0	0	1	2	0	0	4	0	4	1	0	2	0	0	1
otu10932	0	0	0	0	0	0	0	5	0	0	0	0	0	0	0	0	1	0	0	0	6	3	1	0	2	2	0	0	0	0	0	0	0	3	0	4	0	0	0	1	0	0	0	0	0	0	5	0	2
otu16345	0	0	0	0	0	0	0	0	7	0	0	0	1	1	0	0	0	0	0	7	0	0	0	0	0	0	0	0	0	0	0	0	0	0	1	2	0	0	0	0	0	0	0	0	0	0	0	1	0
otu16487	0	1	2	2	3	0	0	1	0	0	0	0	2	0	0	3	0	0	0	0	0	0	0	0	0	0	1	4	2	6	1	0	0	0	0	0	0	0	2	0	3	0	0	0	4	1	1	0	0
otu17319	0	0	2	0	0	11	9	3	0	1	0	2	0	0	1	0	0	0	0	0	0	0	0	0	0	14	0	0	0	0	0	0	1	2	0	0	0	1	0	2	3	0	0	0	0	1	0	0	0
otu20464	0	0	0	0	0	1	1	0	0	0	0	0	2	0	0	5	6	2	0	0	8	6	0	1	3	8	0	0	0	0	0	0	0	0	0	1	0	0	0	0	0	0	0	0	0	0	0	0	0
otu35199	0	0	0	0	0	0	0	0	0	0	0	2	0	0	0	0	0	0	0	0	0	0	0	0	6	1	0	0	0	0	0	0	0	1	0	0	0	0	0	0	0	0	0	0	0	0	0	0	0
otu45638	0	0	0	0	0	0	0	0	0	0	0	0	0	0	57	0	0	0	0	0	0	0	0	0	0	0	0	5	0	0	0	0	0	0	0	0	0	0	0	0	0	0	1	18	0	0	0	0	0
otu50631	0	1	0	26	16	0	0	0	0	0	0	0	0	0	0	0	0	0	0	0	0	0	0	11	0	0	0	0	0	0	0	0	0	0	0	0	0	0	0	0	0	1	0	0	0	0	4	0	0
otu53646	8	0	0	0	0	0	0	0	0	0	0	0	1	0	6	0	0	0	0	0	0	0	0	0	0	0	1	0	0	1	0	1	0	0	0	0	0	0	0	0	0	0	0	14	4	1	0	1	0
otu53700	0	6	1	0	17	0	0	0	0	0	0	0	0	0	0	0	0	0	1	0	0	0	15	0	7	0	0	0	0	0	0	0	0	0	0	0	0	0	0	2	0	0	0	0	0	0	8	0	0
otu54822	0	0	3	0	1	0	0	2	2	0	0	0	0	0	0	0	2	0	1	0	6	8	5	0	2	0	0	0	0	0	0	2	1	0	0	1	0	0	0	1	0	1	0	0	0	0	4	1	0
otu59983	0	1	0	0	1	0	1	0	0	0	0	0	0	1	1	0	0	0	0	3	0	0	1	0	0	0	0	0	0	1	0	0	0	0	0	0	0	4	1	0	0	0	7	10	2	1	0	0	0
otu63369	1	3	0	0	7	1	0	0	0	2	0	1	0	0	1	0	0	1	0	0	1	0	0	0	2	0	1	0	1	0	0	1	3	0	1	0	2	2	0	0	0	0	2	1	0	7	0	0	0
otu5652	0	0	0	0	1	0	0	0	0	0	39	0	0	0	0	0	10	0	0	0	0	0	0	0	0	0	0	0	0	0	0	0	2	0	0	0	0	0	0	1	0	0	0	0	0	0	2	0	1
otu15524	0	0	2	0	0	0	0	0	0	0	0	0	0	0	24	0	0	0	1	1	0	0	0	0	0	0	0	0	0	0	0	0	2	0	0	0	0	0	0	0	0	0	6	5	0	0	0	0	0
otu17205	0	0	0	0	0	0	0	1	0	0	3	0	0	0	0	14	0	0	0	0	0	0	5	1	0	0	0	0	0	0	0	0	6	0	0	0	0	0	0	1	3	0	0	0	0	0	3	0	0
otu18047	1	0	1	1	2	2	3	0	0	1	0	3	0	0	0	3	0	0	0	0	2	0	1	0	1	1	3	0	0	0	0	0	1	2	0	0	0	0	0	0	0	0	0	4	3	0	3	1	0
otu20360	0	0	0	0	0	0	1	0	0	0	0	0	1	0	5	0	0	1	0	0	0	5	0	0	1	0	0	0	0	0	1	9	0	0	3	0	0	0	0	0	0	0	1	5	0	0	0	10	0
otu36132	0	0	13	0	1	3	8	4	0	3	0	4	0	2	0	0	0	1	0	0	0	0	1	0	0	0	1	0	0	0	0	0	0	0	0	0	2	1	0	1	2	0	0	0	0	0	0	0	0
otu39335	0	2	0	15	1	0	0	0	0	0	0	0	0	0	0	0	2	0	0	0	0	0	10	13	0	0	0	0	0	0	0	0	0	0	0	0	0	0	0	1	0	0	0	0	0	0	0	0	0
otu42342	0	2	0	1	3	1	0	0	2	1	1	1	0	0	0	4	0	0	0	0	0	0	7	0	1	0	0	0	0	0	0	0	3	0	0	0	1	0	0	0	1	0	0	0	0	0	2	0	0
otu43080	0	0	0	0	3	0	0	0	0	0	0	0	0	0	0	0	0	0	0	0	0	0	0	20	0	0	0	0	0	0	16	0	0	0	0	0	0	0	0	0	0	0	1	0	0	0	0	0	1
otu51138	0	0	1	1	0	5	5	2	0	1	0	5	0	0	0	0	0	0	0	0	0	0	0	0	0	9	0	0	0	0	0	0	2	2	0	0	0	3	0	1	1	1	0	0	0	0	3	1	0
otu56873	0	0	0	0	0	0	0	0	0	0	0	0	0	0	0	0	0	0	0	0	0	0	0	0	0	0	0	0	0	0	0	0	0	0	0	0	0	0	0	0	0	0	0	0	0	0	0	0	0
otu61009	0	1	1	0	0	0	1	2	4	0	0	0	0	0	0	0	0	3	0	0	0	0	1	0	2	4	3	0	0	0	0	4	0	1	0	0	0	0	0	0	0	1	0	0	0	0	1	0	0
otu65288	0	0	0	0	0	0	0	0	0	0	0	0	0	0	2	1	0	0	0	0	0	0	0	0	0	0	0	0	0	0	0	0	0	0	0	0	0	0	0	0	0	0	0	0	0	0	0	0	0
otu65424	0	0	0	0	3	0	0	0	0	0	0	1	0	0	0	0	0	1	0	0	0	2	2	1	1	1	2	0	1	1	0	0	3	1	0	0	0	0	0	0	8	1	0	0	1	0	2	0	0
otu69181	1	0	0	0	2	1	0	1	0	3	0	4	0	0	2	0	1	0	0	0	0	5	0	3	0	2	0	0	0	1	0	1	4	0	0	0	0	0	0	1	0	0	0	0	0	0	1	1	0
otu6345	0	0	0	9	0	0	0	0	0	0	0	0	0	0	0	0	2	0	0	0	0	0	11	11	0	0	0	0	0	0	0	0	0	0	0	0	0	0	0	0	0	0	0	0	0	0	0	0	1
otu9153	0	0	1	0	0	1	0	1	3	0	0	0	4	1	0	0	0	1	0	0	2	0	0	2	1	1	1	3	0	0	2	0	0	2	0	0	0	1	0	0	0	2	1	3	1	0	2	0	0
otu10154	0	4	0	2	2	0	0	7	0	0	8	0	0	0	0	0	0	0	1	0	0	0	0	0	0	0	0	0	1	0	0	0	0	0	0	0	0	0	0	0	0	0	0	0	0	0	2	0	1
otu15035	0	3	0	24	2	3	3	1	0	3	0	1	0	0	0	0	0	3	1	0	0	0	1	11	0	0	0	0	0	0	0	0	0	0	0	0	0	0	0	0	0	0	0	0	0	0	1	0	1
otu17201	0	2	0	9	3	0	1	0	0	0	0	0	0	0	0	0	0	1	9	0	0	1	0	8	1	0	0	2	0	0	0	0	0	0	0	0	0	0	0	0	2	0	0	0	0	0	1	0	0
otu25891	0	2	0	0	2	0	0	1	0	5	0	0	0	0	0	5	0	0	1	0	1	0	2	4	1	0	15	0	0	0	0	0	0	3	0	0	2	0	0	1	0	3	0	0	0	0	4	0	0
otu31947	4	0	0	0	0	0	0	0	0	0	1	0	0	0	0	2	0	0	0	0	0	2	1	1	0	0	0	0	1	0	0	1	0	0	0	0	0	0	5	0	2	0	0	0	0	1	0	0	0
otu40289	0	3	2	0	1	1	1	0	0	0	0	0	1	0	4	1	3	2	0	0	1	3	0	0	3	0	0	0	0	0	0	5	0	0	0	1	1	0	0	0	0	0	0	1	1	1	4	0	0
otu42711	0	0	12	0	1	1	5	4	0	25	0	2	0	0	0	1	0	0	0	0	0	0	1	0	0	0	0	0	0	0	0	0	2	1	0	0	0	1	0	0	1	0	0	2	0	0	0	0	0
otu42947	0	0	0	0	0	1	0	2	0	0	0	1	0	18	0	0	0	0	2	0	0	0	0	0	1	1	9	0	0	0	12	0	0	0	0	0	0	0	0	0	1	0	0	0	0	0	0	0	0
otu46391	2	0	0	0	0	3	1	0	0	0	0	2	1	0	0	0	0	0	0	0	0	0	0	0	0	0	4	0	0	0	5	0	0	0	5	0	0	0	0	0	0	1	0	10	1	0	0	0	0
otu50659	0	0	6	3	1	0	0	0	0	4	9	0	0	0	0	0	2	0	1	0	1	0	0	1	1	0	0	0	0	0	0	0	0	0	0	1	0	0	0	0	0	0	0	0	1	1	0	0	2
otu53526	1	0	0	0	1	0	0	0	0	0	0	1	0	3	0	0	0	0	0	0	1	0	0	0	1	0	0	0	0	5	0	0	0	0	25	1	10	3	1	0	0	0	0	0	0	0	0	0	0
otu62016	0	0	0	0	0	0	0	2	0	0	2	0	0	0	0	2	0	0	0	0	2	0	2	1	0	0	0	1	0	2	0	0	1	0	0	2	0	0	0	1	0	0	0	0	0	0	0	0	2
otu66114	0	2	0	1	2	0	0	0	0	0	0	0	0	0	0	3	0	0	0	0	0	0	3	10	0	0	1	0	0	0	0	0	0	1	0	0	0	0	0	0	0	0	0	0	0	0	0	0	0
otu13458	0	0	2	0	0	0	0	5	0	0	0	0	0	0	0	0	0	3	0	0	5	0	0	0	2	0	0	0	0	0	0	10	0	16	8	2	2	0	0	2	1	0	0	0	0	0	0	0	0
otu14368	0	1	0	1	3	0	0	0	0	9	0	0	0	0	0	2	0	0	1	0	0	0	1	3	0	0	2	0	0	0	0	0	1	1	0	0	2	0	0	0	0	1	0	0	0	0	4	0	0
otu25706	0	0	0	0	0	0	0	0	0	3	0	0	0	0	2	0	0	0	0	0	0	0	0	0	0	0	0	0	0	0	0	0	1	1	0	0	0	0	0	0	1	1	0	0	0	10	0	0	0
otu27588	0	3	0	3	2	0	0	0	0	0	0	0	0	0	0	0	2	0	1	0	6	1	0	20	2	0	0	0	0	0	0	0	0	0	0	0	0	0	0	1	0	0	0	0	0	0	2	0	0
otu27787	0	0	1	0	1	0	0	1	0	0	0	0	0	0	0	1	0	0	0	0	0	1	0	0	1	0	0	0	0	0	4	0	0	0	0	0	0	1	0	0	15	0	0	0	1	0	0	0	0
otu31066	0	0	0	0	0	0	0	0	0	0	0	0	0	0	0	0	0	0	0	0	0	1	1	2	0	0	0	24	2	0	0	0	1	0	0	0	0	0	0	0	0	0	0	0	0	2	0	0	0
otu33317	0	0	0	1	4	0	0	0	0	0	0	2	0	0	1	0	0	2	0	1	1	5	0	0	0	0	2	0	0	2	0	1	1	0	0	0	0	0	1	0	0	0	0	0	0	1	1	1	0
otu35251	0	2	7	0	0	2	6	0	0	0	2	1	0	0	0	0	0	1	2	0	6	0	0	1	0	0	0	0	0	0	0	0	0	0	0	0	0	0	0	0	0	0	0	0	4	0	0	0	0
otu39473	0	0	2	0	0	0	0	0	0	0	0	0	0	0	0	0	0	0	0	0	0	0	0	70	0	0	0	0	0	0	0	0	0	0	0	0	0	0	0	0	0	0	0	0	0	0	0	0	0
otu47364	0	5	1	0	3	0	0	0	0	2	0	0	0	0	0	0	0	1	0	0	1	0	0	0	0	0	12	0	4	2	0	0	1	0	0	5	1	1	0	0	0	0	2	0	1	0	0	0	0
otu50128	0	1	3	0	0	2	0	1	0	0	0	1	0	1	3	0	0	1	0	0	2	4	1	0	0	4	1	1	0	0	0	2	0	0	0	0	2	1	0	3	0	1	0	1	1	4	1	0	0
otu53719	0	0	0	0	0	2	3	1	0	0	0	0	0	2	0	0	0	0	0	1	0	0	1	0	0	0	2	0	0	0	1	0	0	2	1	0	0	0	0	0	0	0	0	0	0	0	0	1	0
otu59690	1	0	1	1	0	0	1	1	0	1	1	2	0	3	2	1	0	0	0	0	1	0	0	0	2	0	0	0	0	0	1	0	1	0	0	0	2	1	0	7	1	1	0	1	1	0	5	0	2
otu61849	0	0	0	0	0	2	1	12	2	0	0	25	0	0	0	1	0	0	0	0	0	0	0	4	0	6	0	0	0	0	0	0	0	0	0	0	0	0	0	4	0	0	0	0	0	0	0	2	0
otu64453	0	0	1	0	0	1	7	1	5	0	0	2	0	1	2	0	0	0	0	0	2	0	0	0	1	1	0	0	0	0	2	0	1	1	0	1	0	0	0	0	0	0	9	7	1	0	0	2	0
otu65131	0	3	0	8	6	0	0	0	0	0	0	0	0	0	0	0	0	0	0	0	0	0	0	3	0	0	0	1	0	0	0	0	0	2	0	0	0	0	0	0	0	0	0	0	0	0	1	0	0
otu66454	0	0	0	9	1	0	0	6	0	0	0	0	0	0	0	0	1	0	0	0	0	0	3	0	1	0	2	0	2	0	0	0	0	0	0	0	0	0	0	0	1	0	0	0	0	0	1	0	0
otu3955	0	0	3	0	1	0	0	1	0	7	0	1	0	3	0	2	0	0	0	0	0	0	1	1	1	0	0	0	1	0	0	0	9	0	0	0	1	1	0	0	1	0	0	0	0	0	0	0	0
otu4001	0	0	0	0	0	14	24	0	0	0	0	4	0	0	0	0	0	0	0	0	0	0	0	0	0	0	0	0	0	0	0	0	0	0	0	0	0	0	0	0	0	33	0	0	0	0	0	0	0
otu16685	0	0	0	4	4	0	0	4	0	0	0	0	0	0	0	0	0	0	0	0	0	0	0	0	0	0	0	0	0	0	0	0	0	0	0	0	0	0	0	0	1	0	0	0	0	0	0	0	0
otu17139	1	0	0	0	2	1	1	0	0	1	0	2	2	3	2	0	1	0	0	0	0	2	3	1	0	1	0	0	0	4	0	0	2	2	0	0	0	1	0	0	0	0	1	0	2	0	0	0	0
otu34863	0	0	0	0	0	0	0	0	0	0	13	0	0	0	0	0	0	1	0	0	0	0	0	0	0	0	0	0	0	0	0	0	0	0	0	0	0	0	0	0	0	0	0	0	0	0	0	0	7
otu40521	0	7	0	6	0	0	0	1	0	0	0	0	0	0	0	0	1	0	0	0	0	0	1	0	0	7	0	0	0	0	0	0	0	1	0	0	0	0	0	0	0	0	0	0	0	0	0	0	2
otu42223	0	0	1	1	6	0	0	0	0	1	0	0	0	2	0	0	0	0	0	0	0	1	1	0	1	1	1	0	0	1	0	0	1	0	0	0	0	0	0	0	1	0	0	0	4	3	2	0	0
otu46334	0	0	4	0	0	0	2	0	0	2	1	1	10	0	0	4	5	1	0	0	0	0	2	0	0	0	0	0	1	0	0	0	0	0	0	0	0	0	0	0	0	0	0	0	0	0	0	0	0
otu47728	0	3	4	0	0	2	0	2	0	2	0	2	0	1	0	0	2	1	0	0	0	0	1	2	1	0	2	0	0	0	0	0	4	0	0	1	0	2	0	0	1	0	0	0	0	0	0	0	0
otu54891	0	0	0	1	0	2	1	0	0	2	1	1	2	0	2	0	0	0	0	0	2	1	0	0	0	1	3	0	0	0	2	0	0	0	0	2	1	1	0	0	0	1	0	2	3	7	0	0	0
otu61593	0	0	0	0	0	0	0	0	0	0	0	0	0	0	0	0	0	0	0	0	0	0	0	0	0	0	0	0	0	0	0	0	0	0	0	0	0	0	0	0	0	0	0	0	0	0	0	0	0
otu67979	0	0	0	0	0	0	0	0	0	0	0	0	0	0	0	0	0	0	0	0	0	0	0	0	0	0	0	0	1	0	0	0	0	0	0	0	0	0	0	15	0	0	0	0	0	0	0	0	0
otu1084	2	0	1	0	0	1	2	0	2	0	1	0	0	2	0	0	0	1	0	0	1	0	0	1	0	0	0	11	0	0	14	5	1	0	1	1	0	1	1	0	0	0	7	2	0	2	0	0	0
otu1973	0	0	0	0	0	0	0	0	0	0	0	0	0	0	1	0	0	0	2	3	0	0	0	0	0	0	0	0	11	0	0	0	1	0	0	1	0	4	1	0	0	0	0	0	0	0	0	0	0
otu7038	0	0	0	0	0	0	0	0	0	0	0	0	0	18	0	0	0	0	0	0	5	4	1	0	0	0	37	0	0	0	0	0	0	0	0	0	0	0	0	0	0	0	0	0	0	0	0	0	0
otu11213	0	0	4	0	3	6	3	4	0	1	0	1	0	0	0	0	0	0	0	0	0	0	0	0	0	1	0	1	0	0	0	0	2	7	0	1	0	0	0	2	1	0	0	1	0	1	1	0	0
otu15979	0	0	0	1	0	0	0	0	0	1	0	0	0	0	1	0	0	0	1	0	0	0	0	0	0	1	0	0	0	0	0	0	0	0	0	0	0	0	2	2	3	0	0	0	0	1	0	1	0
otu18251	0	0	0	0	2	4	5	0	0	0	0	1	0	0	0	0	0	0	0	0	1	1	1	0	0	0	0	0	0	0	0	0	5	0	0	0	0	0	0	0	0	0	0	0	0	0	0	0	0
otu21945	6	0	0	1	0	0	0	0	0	3	0	1	0	0	2	0	1	0	0	2	1	2	0	2	0	0	2	0	0	3	0	1	0	0	0	0	0	0	0	0	0	0	2	0	1	1	0	0	0
otu22462	0	1	0	0	0	0	1	0	1	0	0	0	0	0	1	0	0	0	0	0	3	0	0	0	0	0	0	1	0	0	32	17	0	0	0	0	0	0	0	0	0	0	1	2	0	4	0	1	0
otu23646	0	0	1	0	1	0	0	1	1	0	0	0	0	0	0	0	0	3	0	0	1	1	0	0	0	1	0	10	0	0	2	0	1	0	1	0	0	3	0	0	0	0	3	3	0	0	0	0	0
otu28831	0	0	0	0	0	0	0	0	0	0	0	0	0	0	10	0	0	2	8	0	1	19	0	0	16	0	0	0	0	0	0	5	0	0	0	0	0	0	0	0	0	0	0	0	0	0	0	0	4
otu33468	0	0	0	0	0	0	0	0	0	0	0	0	0	0	0	0	0	0	0	0	0	0	0	0	0	0	0	0	0	0	0	0	0	0	0	0	0	0	0	0	0	0	0	0	0	0	0	0	0
otu33519	0	1	1	0	3	2	0	1	0	5	0	2	0	0	3	0	1	2	0	0	3	0	1	0	0	1	5	0	1	0	0	0	3	2	0	0	0	1	0	0	0	0	0	0	1	0	0	0	0
otu38894	1	0	0	0	0	3	1	0	0	0	0	0	0	3	5	0	0	0	0	0	1	1	0	0	0	0	0	0	0	0	0	1	0	1	0	0	0	0	3	0	0	0	10	5	1	7	0	2	0
otu38991	0	0	1	2	0	3	4	3	0	2	0	2	7	0	3	0	0	0	0	0	3	5	2	0	1	4	0	0	0	0	0	0	0	0	0	1	0	0	0	0	0	0	0	1	2	6	0	0	0
otu39102	0	0	0	0	0	0	0	0	0	0	0	0	0	0	0	0	0	0	0	0	0	0	0	0	0	0	0	0	0	0	0	0	0	0	0	36	0	0	0	0	0	0	0	0	40	0	0	0	0
otu44345	0	7	0	0	0	0	0	0	0	0	0	0	0	0	0	0	0	0	0	0	2	0	0	0	0	0	0	0	0	0	0	0	0	0	0	4	0	0	0	0	0	0	0	0	19	0	0	5	0
otu53951	0	0	0	4	0	0	0	0	0	0	0	1	0	0	0	0	0	1	0	2	0	0	1	8	2	0	0	0	0	0	0	0	0	0	0	0	0	0	0	0	0	0	4	0	0	0	0	0	0
otu59096	1	10	3	0	1	0	0	1	0	0	0	0	0	0	0	0	0	0	5	0	0	1	0	0	0	0	1	0	0	0	5	1	1	0	0	1	0	0	0	0	0	0	0	0	0	0	0	1	0
otu59463	0	2	0	0	3	0	0	4	0	0	0	0	0	0	0	2	0	0	0	0	0	0	0	1	0	0	0	0	0	0	0	0	1	0	0	0	0	0	0	0	0	0	0	0	0	0	2	0	1
otu63375	0	0	0	0	0	0	0	12	0	0	0	0	0	0	0	0	0	0	0	0	0	0	0	0	0	0	0	0	0	0	0	0	0	0	0	0	0	0	0	1	0	0	0	0	0	0	39	0	0
otu67957	0	0	0	1	0	0	0	0	3	0	0	0	0	1	0	0	1	0	0	0	1	0	1	0	1	0	0	0	0	0	0	0	1	1	0	1	0	0	0	0	0	0	0	0	0	0	2	4	0
otu68002	0	0	0	2	0	0	0	0	0	0	0	0	0	0	0	0	61	0	0	0	0	0	0	0	0	0	0	0	0	0	0	0	0	0	0	0	0	0	0	0	0	0	0	0	0	0	1	0	0
otu68680	0	0	0	0	0	0	0	0	0	0	0	1	1	0	0	0	0	0	0	0	0	0	0	0	0	0	0	0	0	0	0	0	1	0	0	1	0	1	0	0	1	0	7	12	5	1	0	2	0
otu69627	2	1	0	0	1	0	0	0	0	0	0	0	0	1	1	0	0	1	0	0	1	0	0	0	0	0	0	0	2	1	1	2	0	0	0	0	0	0	0	0	0	0	16	3	3	2	0	1	1
otu845	0	0	0	0	0	0	0	0	0	0	0	0	0	0	0	0	0	0	0	0	0	0	0	0	0	0	0	0	0	0	0	0	0	0	0	0	0	0	1	0	0	0	0	0	0	0	0	0	10
otu11655	0	0	0	4	0	0	0	0	0	0	0	0	0	0	0	0	0	0	0	0	6	9	0	0	2	0	0	0	0	0	0	0	0	1	0	0	0	0	0	0	0	0	0	0	0	0	28	0	2
otu13440	0	1	2	2	2	0	0	1	0	0	0	0	0	0	0	1	0	0	2	0	2	0	0	0	0	0	2	1	0	3	0	0	2	0	2	0	1	0	1	1	1	0	0	0	6	0	2	0	0
otu16556	0	1	3	0	3	1	0	0	0	3	0	0	0	0	0	2	0	0	0	0	2	0	1	0	0	0	0	0	0	2	0	0	1	0	0	1	0	1	0	0	0	0	0	0	0	0	2	0	0
otu17620	0	0	0	0	0	0	0	0	0	0	0	0	0	0	26	0	0	0	0	0	0	1	0	0	0	0	22	0	0	0	0	0	3	1	0	0	0	0	0	0	5	0	0	0	0	0	0	0	0
otu20054	0	0	0	0	1	0	0	0	0	3	0	0	0	0	0	3	1	0	1	0	1	1	0	3	1	7	1	0	0	0	1	0	0	1	0	0	0	0	0	0	0	0	0	0	0	0	0	0	1
otu27780	0	0	0	0	0	8	17	0	0	0	0	22	0	0	0	0	0	0	0	0	0	0	0	0	14	0	0	0	0	0	0	0	0	0	0	0	0	0	0	0	0	0	0	0	0	0	0	0	0
otu28467	0	0	1	1	4	0	2	1	0	0	0	1	0	2	1	0	0	0	0	0	2	1	0	0	0	0	0	2	2	0	1	0	1	1	0	0	0	1	1	0	3	0	0	2	3	0	4	4	0
otu30687	1	4	0	12	1	0	0	0	0	0	0	0	0	0	0	0	3	3	0	0	0	0	0	22	0	1	2	0	0	0	0	2	0	0	0	0	0	0	0	0	0	0	2	0	1	0	0	0	0
otu32192	0	1	1	0	0	4	5	1	0	3	0	2	0	0	0	0	0	0	0	0	0	0	0	0	0	10	0	0	0	0	0	0	1	2	0	0	0	3	0	0	3	0	0	0	0	0	0	2	0
otu34848	0	0	0	0	0	0	0	2	0	0	0	0	0	0	0	0	0	0	0	0	1	2	0	0	0	4	3	0	0	0	3	0	8	2	0	1	0	0	0	0	0	0	0	0	0	0	4	1	0
otu47114	0	0	0	0	1	0	0	5	0	0	0	0	0	0	0	1	3	0	0	0	0	11	2	0	0	0	0	0	0	0	0	0	0	3	0	1	0	0	0	0	0	0	0	0	0	0	8	0	0
otu49824	0	1	2	2	0	6	7	0	0	0	0	12	0	0	16	0	0	1	0	0	1	0	0	0	0	0	0	0	0	0	0	0	0	0	0	0	5	0	0	0	0	0	0	0	0	0	0	0	0
otu51229	0	0	0	0	0	0	0	0	0	1	0	0	0	0	1	0	0	0	0	0	3	0	0	0	0	0	0	0	0	2	1	0	0	0	0	0	0	2	0	0	0	0	0	40	0	1	0	1	0
otu52752	2	1	0	0	0	1	0	0	0	0	0	1	0	1	1	0	0	0	0	0	0	1	0	0	0	0	0	0	7	2	0	0	0	0	0	0	0	0	1	0	1	0	0	0	0	0	0	0	2
otu54936	0	0	4	1	0	6	3	0	0	2	0	6	0	0	4	0	0	0	0	0	0	0	0	0	0	1	0	0	0	0	0	0	0	0	1	0	0	2	0	2	1	5	0	1	0	11	1	0	0
otu56589	1	0	0	0	0	3	2	0	0	0	0	9	0	0	0	1	0	0	0	0	1	0	0	0	1	1	0	0	0	0	0	0	0	0	0	0	0	0	1	0	0	0	0	4	0	2	0	0	0
otu57630	0	0	0	0	0	0	0	0	0	0	0	0	0	0	0	0	0	0	1	1	0	0	0	0	0	0	2	0	1	3	0	1	4	0	0	0	1	0	0	1	0	0	16	0	0	0	0	0	1
otu59069	0	2	0	7	0	0	0	1	0	0	0	0	0	0	0	0	0	0	1	0	0	0	0	1	0	0	0	0	0	0	0	0	0	0	0	0	0	0	0	0	0	3	0	0	0	0	0	0	0
otu63763	0	0	3	1	1	0	0	4	0	4	0	0	1	0	0	1	0	0	0	0	6	0	0	0	0	0	2	1	0	0	0	0	3	1	0	0	1	0	1	0	0	1	0	0	1	0	3	0	0
otu65574	4	0	0	0	0	1	2	0	1	0	0	4	1	0	1	0	0	2	0	0	0	0	0	0	0	1	2	7	0	0	0	4	0	0	0	2	0	2	2	0	0	0	1	0	2	6	0	2	0
otu65575	0	0	0	0	0	0	0	0	0	0	0	0	0	0	3	2	1	0	1	0	0	0	1	1	0	0	0	5	0	0	2	1	0	2	0	0	0	0	0	0	0	0	9	6	0	0	0	3	0
otu68182	0	1	1	5	2	0	0	0	0	0	0	0	0	0	0	0	0	1	0	0	0	8	1	1	3	0	0	1	0	1	0	1	0	0	0	4	0	0	0	0	0	0	0	1	0	0	1	0	0
otu226	0	0	0	0	0	0	0	1	5	0	0	0	0	0	0	1	0	0	0	0	0	0	0	0	0	0	6	0	0	0	5	1	0	2	0	0	0	0	0	0	0	0	0	0	0	0	0	0	0
otu3222	0	0	0	1	0	0	0	2	0	0	1	0	0	0	0	3	0	0	0	0	0	0	1	0	0	0	0	0	0	0	0	0	0	0	0	0	0	0	0	0	0	0	0	0	0	0	1	0	0
otu9910	0	0	0	0	0	2	0	0	4	0	0	0	0	0	0	1	0	2	0	0	0	1	0	0	0	0	6	5	0	0	3	6	0	0	0	1	0	0	0	0	1	0	6	0	0	0	1	1	0
otu12585	0	0	0	6	2	0	0	0	0	6	0	0	0	0	1	0	0	1	0	0	0	0	0	10	0	0	1	0	0	1	0	6	0	0	2	0	0	0	0	0	1	0	0	0	0	0	0	0	0
otu13399	0	7	0	0	0	0	0	0	0	0	0	0	0	0	2	0	1	4	0	0	0	0	3	2	0	0	0	0	0	0	0	0	0	0	0	0	0	0	0	0	14	0	0	0	0	0	1	0	0
otu19628	0	0	0	0	0	0	1	0	0	0	0	5	0	0	1	1	0	0	0	0	0	0	0	0	1	8	1	1	0	0	0	0	2	0	0	0	2	11	0	0	0	0	0	0	1	0	0	0	0
otu27614	0	1	2	3	1	0	0	1	0	0	0	0	0	0	0	0	0	2	0	0	0	13	8	4	1	0	0	0	0	0	0	6	0	0	0	0	0	0	0	0	0	0	0	0	1	0	0	0	0
otu31618	10	0	0	5	0	1	1	0	0	0	0	6	0	0	0	0	1	0	0	0	0	0	0	0	1	0	0	0	0	0	0	0	0	0	0	0	0	0	15	0	0	0	0	0	0	0	1	0	0
otu32114	0	1	1	0	0	0	0	0	0	0	2	0	0	0	0	0	0	0	0	0	0	0	0	0	0	0	0	0	0	0	0	0	0	0	0	0	0	0	0	0	0	0	1	0	0	1	0	0	20
otu40148	0	0	0	0	0	0	0	0	0	0	0	0	0	0	0	0	0	12	0	0	0	0	0	2	0	0	0	0	0	0	0	0	1	0	0	0	0	0	0	0	0	12	0	0	0	0	0	0	0
otu42262	0	1	0	0	3	0	0	0	0	0	0	0	1	0	0	0	1	3	1	0	1	9	3	0	0	2	0	0	0	0	0	0	0	1	0	1	0	0	0	0	0	0	0	0	0	0	2	0	1
otu45351	0	4	0	0	5	0	0	0	1	1	0	0	0	0	0	0	0	0	11	0	7	1	0	0	0	0	0	0	0	12	0	0	0	10	0	0	0	0	0	0	0	0	0	0	0	0	0	0	0
otu46784	0	0	2	0	20	0	0	0	0	0	0	0	0	0	0	0	0	0	0	0	0	0	3	0	9	0	0	0	0	0	0	0	0	0	0	0	0	0	0	0	0	0	0	0	0	0	0	0	0
otu51115	0	0	0	0	0	0	0	0	0	0	0	0	0	0	0	0	0	0	0	0	0	0	0	0	0	0	0	0	0	0	0	0	0	0	0	0	0	0	0	0	0	0	0	0	0	2	0	0	0
otu59134	0	6	0	2	2	0	0	0	0	1	0	0	0	0	0	2	0	0	5	0	2	0	0	10	1	0	3	8	1	0	0	0	0	2	0	0	0	0	0	0	0	1	0	0	0	0	0	0	0
otu67634	0	1	0	1	4	0	1	0	0	0	0	0	0	0	0	0	0	1	1	0	2	5	3	0	2	1	2	4	0	0	0	2	0	0	0	1	0	0	0	1	0	4	0	0	0	0	0	0	3
otu1072	0	0	0	11	5	1	0	0	0	0	0	4	0	0	0	0	0	0	0	0	0	0	0	50	0	0	0	0	0	0	0	0	0	0	0	0	0	0	0	0	0	0	0	0	0	0	0	0	0
otu2267	0	0	0	0	0	14	11	0	0	0	0	3	0	0	1	0	0	0	0	0	0	0	0	0	0	0	0	0	3	0	1	1	0	1	0	0	0	0	0	0	0	0	0	4	1	0	0	0	0
otu8129	0	0	0	0	0	0	3	1	0	0	0	0	0	6	0	0	0	0	0	0	0	0	0	0	0	1	3	0	0	0	10	1	1	0	0	0	0	0	0	0	1	0	0	1	0	0	0	1	0
otu12573	0	0	0	13	1	0	0	0	0	0	0	0	0	0	0	0	14	0	0	0	0	0	22	0	0	0	0	0	0	0	0	0	0	0	0	0	0	0	0	0	0	16	0	0	0	0	0	0	1
otu12954	0	0	0	0	0	18	25	0	0	0	0	21	0	0	0	0	0	0	0	0	1	0	0	0	0	0	0	0	0	0	0	0	1	0	0	0	0	0	0	0	0	0	0	0	0	0	0	0	2
otu16200	0	0	0	1	0	3	3	0	0	11	0	25	0	0	0	0	0	1	0	0	0	0	0	0	0	1	0	0	0	0	0	0	0	0	0	0	0	0	0	1	0	0	0	0	0	0	1	0	0
otu16981	0	0	0	0	0	0	0	0	0	0	0	0	0	1	1	0	0	0	0	0	0	1	0	0	0	0	0	1	0	0	0	2	0	0	0	0	0	0	3	0	0	0	1	0	4	11	0	0	0
otu18685	0	0	0	0	0	1	1	0	0	0	0	0	0	0	0	0	0	1	0	0	0	0	0	0	0	0	0	0	0	0	0	0	1	0	0	0	0	0	0	0	0	0	8	0	0	20	0	0	0
otu23155	2	0	0	4	2	0	0	0	1	1	0	0	0	0	2	0	0	0	0	1	1	2	0	1	0	0	0	0	0	1	0	1	0	0	1	0	0	0	0	0	0	0	0	0	0	1	0	1	0
otu27441	0	2	0	0	0	0	1	0	5	0	1	0	0	0	1	0	0	5	1	0	0	1	0	0	0	1	0	5	1	0	2	1	0	1	0	0	0	0	0	0	0	0	6	0	0	0	0	2	1
otu30785	0	0	1	0	3	0	0	0	0	0	0	0	0	0	0	0	0	2	2	0	1	1	1	0	3	0	0	0	0	0	18	0	0	0	0	0	0	0	0	0	0	0	0	0	0	0	0	0	5
otu38651	0	1	0	2	0	0	0	0	0	0	0	0	0	0	0	0	0	1	0	0	16	2	2	4	0	1	0	0	0	0	0	0	0	0	0	0	0	0	0	0	1	0	0	0	0	0	3	0	0
otu39476	0	0	0	0	0	0	0	0	0	0	0	0	0	0	0	0	0	0	0	0	0	0	0	0	0	0	0	0	0	0	0	0	0	0	0	0	0	0	0	0	0	0	0	0	0	48	0	0	0
otu45857	1	0	1	0	0	3	1	0	0	2	0	2	2	0	0	0	0	0	1	0	0	2	1	6	0	0	2	0	0	0	2	3	0	0	1	0	0	0	2	0	0	0	0	0	4	0	0	0	0
otu50528	0	2	0	1	4	0	0	0	0	4	0	0	6	0	0	0	0	0	0	0	0	0	1	8	0	0	4	2	0	0	0	0	0	2	0	0	1	0	0	1	0	2	0	0	0	0	1	0	0
otu54666	0	0	2	1	0	0	2	1	0	6	0	2	5	0	0	0	0	1	0	0	0	0	0	2	0	0	3	0	1	0	11	0	3	2	0	0	0	3	0	0	0	0	0	0	0	0	0	0	0
otu56432	0	0	0	0	0	7	17	2	2	1	0	16	1	0	0	0	0	2	0	0	0	0	0	0	0	1	1	0	0	0	0	0	2	0	0	0	0	1	0	1	3	0	0	0	0	0	0	0	0
otu57239	0	0	2	0	1	0	0	4	1	3	0	0	0	0	0	0	0	2	0	0	0	0	1	0	0	0	1	0	0	0	0	0	4	0	0	0	0	0	0	0	0	0	0	0	1	0	2	0	0
otu58516	0	3	0	0	2	0	0	6	0	0	0	0	0	0	0	3	0	0	0	0	0	1	0	0	0	3	2	0	0	0	0	0	2	1	0	2	0	0	0	0	0	0	0	0	0	0	2	0	3
otu67019	0	1	0	0	1	0	0	7	0	0	0	0	0	0	0	2	0	0	0	0	0	0	1	1	0	1	0	0	0	0	0	0	2	2	0	0	0	0	0	0	0	0	0	0	0	0	3	0	1
otu21383	0	0	1	0	4	0	0	0	0	2	0	0	0	0	0	0	1	2	0	0	1	2	0	1	0	0	0	0	4	1	0	1	10	0	0	0	0	0	0	0	0	0	0	0	1	5	0	0	0
otu22034	0	0	0	0	0	0	0	0	0	0	0	0	0	0	0	0	0	0	0	0	0	0	0	0	0	0	0	0	0	0	0	0	0	0	0	0	0	0	0	0	0	0	0	0	0	0	0	0	0
otu27567	0	1	0	0	1	0	0	0	0	0	0	0	0	1	0	0	0	1	0	0	1	0	0	0	2	0	1	0	1	2	0	0	5	2	1	4	0	4	0	0	0	0	0	0	1	0	0	0	0
otu34647	0	0	0	0	0	0	0	0	0	0	50	0	0	0	0	0	0	0	0	0	0	0	0	0	0	0	0	0	1	0	0	0	0	0	0	0	0	0	0	0	0	0	0	0	0	0	0	0	0
otu38393	0	0	0	0	0	0	0	0	0	0	0	0	0	0	0	0	5	0	4	0	0	0	2	0	0	0	0	0	0	0	0	0	2	11	0	0	0	0	0	0	0	0	0	0	0	0	0	0	0
otu41987	0	0	0	1	7	0	0	0	0	0	0	1	0	0	4	0	0	0	0	0	1	3	4	0	0	0	0	0	0	2	0	0	2	3	0	0	0	0	0	0	0	0	0	0	0	1	3	0	0
otu43675	1	0	0	0	0	2	4	0	0	0	0	6	0	0	1	0	0	0	0	0	0	1	0	0	0	0	2	1	0	0	0	0	0	0	5	2	0	0	0	0	0	0	1	2	0	0	0	1	0
otu48896	25	26	0	0	0	0	0	0	0	0	0	0	0	0	0	0	0	0	0	0	0	0	0	0	0	0	0	0	0	0	0	0	0	0	0	0	0	0	0	0	0	0	0	0	0	1	0	0	0
otu50722	0	0	4	1	1	0	0	1	0	6	0	0	2	1	0	3	0	0	0	0	2	0	0	0	1	1	1	2	0	0	1	0	1	0	0	0	1	0	0	0	2	0	0	0	0	0	9	0	1
otu53980	0	0	0	0	0	0	0	0	0	0	0	0	0	0	0	0	0	0	0	0	0	0	0	0	0	0	0	0	0	0	0	0	0	0	0	0	0	0	2	0	0	0	0	0	0	0	0	0	23
otu57126	0	0	0	0	0	8	8	0	0	0	0	9	0	0	0	1	0	0	0	0	0	0	0	3	0	0	0	0	0	0	0	0	0	0	0	0	0	0	0	0	43	0	0	0	0	0	0	0	0
otu59110	0	0	0	0	0	0	3	1	1	1	0	0	0	0	0	2	0	0	0	0	0	0	0	0	1	1	9	0	0	0	0	0	0	0	0	0	0	1	0	0	2	0	0	0	0	0	0	0	0
otu65342	0	0	0	0	1	0	0	0	0	0	0	0	0	0	0	8	0	0	0	0	7	2	2	0	4	0	0	0	0	0	0	0	0	0	0	0	0	0	0	0	0	0	0	0	0	0	1	0	0
otu68627	0	1	0	0	3	0	0	0	0	0	0	0	0	1	0	4	0	0	0	0	4	0	0	0	1	0	2	0	1	0	0	0	0	0	0	0	0	0	0	1	0	0	0	0	0	0	0	1	0
otu272	4	0	2	0	0	0	0	0	1	0	0	1	0	0	0	1	0	5	0	0	0	0	7	0	0	0	0	0	0	0	0	0	0	0	0	0	0	0	0	0	0	0	0	0	0	1	0	0	1
otu3179	0	0	0	0	0	0	0	0	0	0	0	0	0	0	0	0	0	0	0	0	0	0	0	0	1	0	0	0	0	0	0	0	3	12	0	0	0	0	0	0	0	0	0	0	0	0	0	0	0
otu6046	0	0	0	0	0	2	5	1	0	0	0	0	0	4	0	0	0	0	1	0	0	0	0	0	0	2	2	0	0	0	20	0	2	1	0	0	0	0	0	0	1	0	0	0	0	0	0	0	0
otu7173	0	8	0	0	1	0	0	0	0	0	0	0	0	0	0	1	4	0	0	0	0	0	0	0	0	1	0	0	0	0	0	0	0	0	0	0	0	0	0	0	0	0	0	0	4	0	0	0	1
otu8233	0	0	0	0	0	3	1	0	0	1	0	0	7	4	1	0	0	0	0	0	2	0	0	0	0	0	0	11	0	1	0	0	0	0	0	0	0	0	1	0	0	0	2	0	1	13	0	0	0
otu10569	0	0	0	0	4	0	0	0	0	0	0	0	0	0	2	0	0	0	0	0	0	1	0	0	0	1	1	0	0	0	0	0	0	1	0	0	0	0	0	0	0	0	0	0	0	0	0	1	0
otu11812	0	2	0	1	0	0	0	0	0	1	1	0	0	0	0	0	0	0	0	1	0	0	2	0	0	0	0	12	2	0	0	2	0	1	1	0	0	4	0	0	1	1	0	0	0	0	1	0	0
otu12412	0	5	0	0	0	0	0	0	0	0	0	0	0	2	0	0	0	0	0	3	0	0	0	0	0	0	2	0	0	1	1	1	2	0	3	1	0	0	0	0	0	0	1	1	0	2	0	0	0
otu14772	1	0	0	1	0	0	0	2	0	0	0	0	0	0	0	1	0	0	1	0	5	7	0	0	0	4	0	0	0	0	0	0	0	1	1	1	0	0	0	0	0	0	2	0	0	1	0	0	7
otu17043	0	0	1	0	0	0	0	9	0	0	0	0	0	0	1	0	0	6	0	0	0	0	5	0	1	0	0	0	0	0	2	11	0	0	0	0	0	0	0	0	0	0	0	0	0	0	0	0	1
otu17602	0	0	0	0	0	0	0	0	0	0	5	0	0	0	0	1	1	0	0	1	0	0	0	0	0	0	0	0	1	0	0	0	0	0	0	0	0	0	1	1	0	0	0	0	0	0	0	0	1
otu27244	0	1	0	2	0	0	0	3	0	0	0	0	0	0	0	0	1	2	3	0	0	4	0	0	4	1	3	0	0	0	0	0	0	1	0	1	0	0	0	0	0	0	0	0	0	0	2	0	1
otu31609	3	0	2	0	0	0	0	0	0	0	0	0	0	1	5	0	1	4	0	12	2	1	0	0	0	0	0	16	1	0	3	1	0	1	0	1	0	0	0	0	0	0	1	0	0	0	0	0	0
otu34046	0	2	2	0	0	2	4	0	0	0	0	0	0	0	0	0	5	0	5	0	2	0	0	4	1	0	0	0	0	0	0	0	1	1	0	0	0	1	0	0	0	0	0	0	0	0	0	0	0
otu39674	0	0	40	0	0	0	0	0	0	0	0	0	0	0	0	0	0	0	0	0	0	0	7	0	0	0	0	0	0	0	0	0	0	0	0	0	0	0	0	5	0	0	0	0	0	0	0	1	0
otu41636	0	0	20	0	0	0	0	0	0	0	0	0	0	0	17	0	0	0	0	0	0	0	0	0	0	0	0	0	0	0	0	5	0	0	0	0	0	0	0	0	0	0	3	0	0	0	0	1	0
otu43595	0	0	0	0	0	0	0	0	0	0	6	0	0	0	0	0	0	0	0	0	0	0	0	0	0	0	0	0	0	0	0	0	0	0	0	0	0	0	0	0	0	0	0	1	0	0	0	1	0
otu44114	0	2	4	0	1	1	4	0	0	0	0	0	0	0	0	0	3	2	2	0	2	0	0	2	0	0	0	0	0	0	0	0	0	1	0	1	0	0	0	0	0	0	0	0	1	0	0	0	0
otu46013	0	0	0	0	0	0	0	9	0	0	0	0	0	0	0	0	0	0	0	0	0	0	0	0	6	0	1	0	0	0	0	0	0	0	0	0	0	0	0	0	1	0	0	0	0	0	0	10	0
otu60071	0	0	0	0	0	0	0	0	1	0	0	0	0	0	0	0	0	0	0	0	0	0	0	0	0	0	1	0	0	3	1	0	0	1	1	2	1	1	0	0	1	0	5	5	4	1	0	0	0
otu61985	0	1	0	1	0	0	0	0	0	0	0	0	0	0	0	0	2	0	11	0	0	0	0	0	0	4	0	0	0	0	0	0	0	0	0	0	0	0	0	0	1	0	0	0	0	0	0	0	0
otu64016	0	0	0	0	0	0	0	0	0	1	0	0	0	0	0	0	0	0	0	1	0	0	0	0	0	0	0	0	1	0	3	0	0	0	0	1	2	7	0	0	0	0	0	3	10	18	0	0	0
otu66522	0	0	5	0	1	0	0	6	0	0	0	0	0	0	0	0	0	1	0	0	1	0	1	0	0	0	0	0	0	0	0	9	0	3	4	0	0	0	0	3	0	0	0	0	0	0	1	0	2
otu68663	0	0	1	0	0	0	4	1	4	0	1	5	1	0	3	0	1	2	0	0	0	0	0	0	0	0	0	0	0	0	0	1	0	2	0	0	0	0	0	1	0	3	0	1	0	0	0	0	0
otu14016	0	0	0	0	5	0	0	3	0	0	0	0	0	0	0	0	0	0	0	0	0	0	2	0	0	0	0	0	0	0	0	0	0	0	0	0	0	0	0	0	0	6	0	0	0	0	0	0	0
otu17866	0	0	0	0	0	0	0	0	0	0	1	0	0	0	0	0	0	0	0	0	0	0	0	0	0	0	0	0	0	0	0	0	0	0	0	0	0	0	0	0	0	0	0	0	0	0	0	0	0
otu28492	0	0	1	0	4	0	0	0	0	1	0	0	0	0	0	1	0	1	0	0	1	0	1	2	0	0	5	3	0	0	0	0	1	3	0	0	0	0	0	0	0	0	0	0	0	0	1	0	0
otu31754	1	0	0	0	0	0	1	0	1	0	0	0	2	1	0	0	0	0	0	0	0	1	0	0	0	0	1	0	0	0	0	0	0	0	0	0	0	0	0	0	0	0	16	1	1	1	0	2	0
otu34015	6	1	0	0	0	5	6	0	4	0	0	1	0	0	1	0	0	3	0	0	0	0	0	0	0	0	0	0	0	0	7	23	0	0	1	0	0	0	0	0	0	0	0	1	0	0	0	0	0
otu44771	0	1	0	2	3	0	0	1	0	0	0	0	0	0	0	0	3	0	1	0	0	0	0	2	0	1	0	0	0	0	0	0	0	6	0	0	0	5	0	0	0	2	0	0	0	0	0	0	0
otu47339	0	0	0	0	0	0	0	0	0	0	0	0	0	0	0	0	0	0	0	0	0	0	0	0	0	0	0	0	0	0	0	0	0	0	0	0	0	0	0	0	0	0	0	0	0	0	0	0	0
otu48168	0	0	0	4	0	0	0	19	0	0	0	0	0	0	0	0	0	0	0	0	1	0	7	0	12	0	7	0	0	0	0	0	0	0	0	0	0	0	0	0	1	0	0	0	0	0	1	0	0
otu49084	0	0	0	0	0	0	0	0	0	0	0	0	0	0	1	0	0	0	0	0	0	0	0	0	0	0	0	0	0	0	0	0	0	0	0	0	0	0	0	0	0	0	18	15	3	6	0	1	0
otu51195	0	0	0	17	1	0	0	0	0	0	0	0	0	0	0	0	1	0	0	0	0	1	9	13	1	0	0	0	0	0	0	0	0	0	0	0	0	0	0	0	0	0	0	0	0	0	2	0	0
otu52236	0	1	0	0	2	0	0	0	0	0	0	0	0	0	0	0	1	0	0	0	0	0	0	0	6	1	0	0	0	0	0	0	1	5	0	0	0	0	0	0	0	0	0	0	0	1	1	0	0
otu55280	1	0	0	0	0	0	1	2	9	0	0	2	0	0	0	6	0	0	0	0	0	0	0	0	0	2	2	0	0	0	0	0	0	0	0	0	0	1	4	1	3	0	0	0	0	0	0	1	0
otu56472	1	0	0	0	1	0	0	0	0	1	0	0	0	1	0	1	0	0	0	0	0	0	0	0	0	1	1	0	2	0	0	3	5	1	0	0	0	0	0	0	2	0	0	0	1	2	0	0	1
otu63895	0	0	0	0	0	0	0	0	0	0	0	0	0	0	1	0	0	0	0	0	1	0	0	0	7	0	0	0	1	0	0	0	0	0	0	0	0	0	0	2	0	0	0	0	0	0	0	0	0
otu65439	0	0	2	0	0	0	3	0	0	0	0	0	0	0	3	1	2	3	0	0	0	0	0	0	0	1	1	0	0	0	0	1	1	1	0	1	0	0	0	0	0	0	0	0	1	2	0	0	0
otu67602	0	0	0	0	0	0	0	0	0	0	0	0	0	0	2	0	0	0	0	0	0	1	0	0	0	0	0	0	0	2	0	0	0	0	0	1	0	0	0	0	0	0	3	8	0	3	0	0	0
otu1103	2	0	0	0	0	0	0	0	0	0	0	0	0	0	0	0	0	0	0	0	0	0	1	0	0	0	0	0	1	0	0	1	1	0	0	0	3	0	0	0	0	0	0	0	0	0	0	0	0
otu2527	0	0	5	1	0	2	1	1	0	0	0	3	3	1	0	0	0	0	0	0	2	1	0	0	0	0	1	0	1	1	0	0	0	0	0	0	0	0	3	0	0	0	0	0	0	1	1	0	0
otu3046	1	0	0	0	0	0	0	0	0	0	0	0	0	0	0	0	0	0	0	0	0	0	0	0	0	0	0	0	0	0	0	0	0	0	0	0	0	0	0	0	0	0	0	1	0	0	0	0	5
otu3801	2	0	0	0	0	0	0	0	1	0	0	0	0	0	0	0	0	0	0	0	1	0	2	0	2	0	0	0	0	0	0	0	1	0	0	0	0	0	0	0	0	0	0	9	1	0	3	1	0
otu4128	0	0	0	0	0	0	0	0	1	0	0	0	0	0	0	0	1	0	0	0	3	0	4	0	0	0	0	0	0	2	0	0	2	0	0	3	0	0	0	0	0	0	0	0	1	1	8	1	0
otu7955	0	0	0	0	0	4	1	0	0	0	0	3	0	0	1	26	0	0	0	0	0	0	0	0	3	4	0	2	0	0	0	0	0	0	0	0	0	0	0	0	1	0	0	0	0	0	1	0	0
otu8657	0	0	0	0	0	0	0	0	0	0	0	0	0	0	0	0	0	0	0	0	0	0	0	0	0	0	0	0	0	0	0	0	0	61	0	0	0	1	0	0	0	0	0	0	0	0	0	0	0
otu18611	1	4	1	0	2	0	0	0	0	0	0	1	0	4	0	0	0	0	0	1	0	0	0	0	0	0	0	0	1	0	2	0	2	0	1	2	1	0	0	0	0	0	1	0	0	2	0	0	0
otu20728	0	0	0	0	0	2	1	0	1	0	0	1	2	5	2	0	0	0	0	0	0	0	0	0	0	0	0	1	0	0	0	0	0	0	0	0	0	1	2	0	0	0	6	0	3	8	0	0	0
otu21528	0	5	0	2	0	0	0	0	0	0	0	0	1	0	0	0	0	0	1	0	0	1	2	0	0	0	1	1	0	0	0	0	0	0	0	0	2	0	0	0	0	15	0	0	0	0	1	0	0
otu22990	0	0	0	20	1	0	0	0	0	0	0	0	0	0	0	0	0	9	0	0	0	0	1	0	0	7	0	0	0	0	0	0	0	0	0	0	0	0	0	0	2	0	0	0	0	0	0	0	1
otu23385	1	0	0	0	0	2	0	0	4	0	0	0	0	0	2	0	0	1	0	0	2	2	0	0	0	0	0	3	0	0	2	2	1	0	0	0	0	9	0	0	1	0	3	2	0	0	0	0	0
otu28462	0	0	0	0	0	0	0	0	0	0	0	0	0	0	0	1	0	0	0	0	1	15	0	0	1	0	0	4	0	0	0	0	0	1	0	4	0	1	0	0	0	0	0	0	0	0	1	0	0
otu34558	0	1	0	9	2	0	0	1	0	0	0	0	0	0	0	0	1	0	0	0	0	0	2	3	0	0	0	0	0	0	0	0	0	0	0	0	0	0	0	3	0	6	0	0	0	0	1	0	0
otu36998	0	2	0	0	0	0	0	0	0	0	0	0	0	0	2	1	1	0	0	0	4	2	1	0	0	1	0	0	0	0	9	1	3	0	1	1	0	0	0	0	0	0	1	7	3	9	0	0	0
otu40294	7	0	0	0	0	0	0	0	2	0	0	0	0	0	0	2	0	0	0	0	0	0	0	0	0	0	0	0	3	0	0	0	1	0	0	0	5	0	0	0	0	0	0	0	3	0	0	0	0
otu41266	0	1	0	0	0	0	0	0	0	0	0	0	0	2	1	0	0	0	0	0	2	0	0	0	0	0	0	0	0	0	32	5	1	0	1	0	0	0	0	0	0	0	0	6	1	7	0	0	0
otu41955	0	1	0	0	1	0	0	4	1	0	0	0	0	0	0	3	0	0	0	0	0	0	0	0	0	2	1	0	0	0	2	0	2	0	0	0	0	0	0	0	0	0	0	0	0	0	9	0	0
otu42866	0	0	3	0	0	1	2	0	0	0	0	0	1	0	0	0	1	0	0	0	0	0	0	0	1	0	0	0	0	0	0	0	0	0	0	0	0	0	0	0	0	4	0	0	0	0	2	0	0
otu44904	0	1	0	0	0	0	0	1	0	0	3	0	0	0	0	0	0	2	0	0	2	2	2	0	0	0	2	1	0	0	0	0	1	0	0	0	0	0	0	1	1	0	0	0	0	0	0	0	1
otu45175	0	0	0	0	0	0	0	0	0	0	0	0	0	0	0	0	0	0	0	0	0	0	0	0	0	0	35	0	0	0	0	0	7	1	0	0	0	0	0	0	9	1	0	0	0	0	0	0	0
otu46915	0	0	0	1	6	0	0	0	0	0	0	0	0	0	0	0	0	0	0	0	0	0	5	0	1	1	1	0	0	0	0	0	0	3	0	0	0	0	0	0	0	0	0	0	0	0	1	3	0
otu48018	1	1	18	1	0	0	0	2	0	0	0	0	0	0	0	0	0	15	0	0	0	0	5	0	0	0	0	0	0	0	0	0	0	1	0	0	0	0	0	1	0	1	0	0	0	0	1	0	0
otu51186	0	0	0	0	0	0	0	0	0	0	0	0	0	0	11	0	0	0	0	0	1	1	0	0	0	0	10	0	0	0	0	0	0	1	0	0	0	0	0	0	3	2	0	0	0	0	0	0	0
otu61579	0	0	1	1	0	2	0	0	0	0	0	0	0	0	4	0	0	0	0	0	0	0	1	0	0	0	0	0	0	0	3	1	0	1	0	0	0	0	0	0	0	0	1	12	3	0	0	0	0
otu64096	0	0	0	0	0	0	0	0	0	0	1	0	50	0	0	0	0	0	0	0	0	0	0	0	0	0	4	0	0	0	0	1	0	0	0	1	5	0	0	0	0	0	0	0	0	0	0	0	0
otu67478	0	0	0	0	0	0	0	1	0	0	16	0	0	0	0	0	2	0	0	0	1	1	0	0	0	0	0	1	4	1	0	1	1	0	0	0	0	0	0	0	0	0	0	0	0	0	0	0	8
otu1344	0	0	0	0	0	1	0	0	0	0	0	3	0	0	0	0	0	0	0	0	0	1	1	4	0	0	0	0	0	1	0	0	0	0	0	1	0	0	0	8	0	0	0	0	3	0	0	0	1
otu6724	0	0	1	0	0	15	14	0	0	0	3	3	0	0	20	0	0	0	0	0	0	0	0	0	0	0	0	0	0	0	0	0	0	0	0	0	0	0	0	0	0	0	0	0	0	0	0	0	0
otu11355	2	0	0	6	1	1	0	1	0	0	0	3	0	0	0	0	0	0	0	1	0	1	1	0	0	0	0	0	1	1	0	0	0	0	0	0	0	0	0	1	0	0	1	1	0	1	0	0	0
otu12802	0	0	1	5	0	1	0	0	0	7	0	2	0	0	1	0	0	0	0	0	0	0	0	6	0	0	0	0	0	0	2	0	2	1	1	1	0	0	0	0	5	0	0	0	0	0	0	0	0
otu12965	11	1	0	0	0	0	1	0	0	0	0	1	0	0	4	0	0	0	0	1	0	0	0	0	0	0	1	0	1	0	0	1	0	0	1	0	0	0	2	0	0	0	1	2	1	5	0	0	0
otu12980	0	0	0	0	4	0	1	1	0	0	0	0	0	0	0	0	0	1	0	0	0	0	7	0	0	0	1	0	0	0	0	0	0	0	0	0	0	0	0	3	0	0	0	0	0	0	0	0	0
otu14039	0	0	0	0	0	25	18	1	0	0	0	13	0	1	0	0	0	0	0	0	0	0	0	0	0	0	0	0	0	0	0	0	0	0	0	0	0	0	0	0	0	0	0	8	0	0	0	0	0
otu24676	1	0	2	0	0	0	1	0	3	0	0	2	0	6	7	0	1	0	1	0	0	0	0	0	0	0	0	3	0	0	11	1	0	8	0	2	0	2	0	0	0	0	0	0	0	0	0	4	0
otu27648	0	4	0	0	0	0	0	0	0	0	0	0	0	0	1	0	1	3	0	0	0	0	3	1	1	0	0	0	0	0	0	0	1	0	0	0	0	0	0	0	3	0	0	0	0	0	0	0	0
otu34881	0	0	0	0	0	0	0	0	0	0	0	0	0	0	0	0	0	0	0	0	0	0	0	0	0	0	0	14	0	0	0	0	0	0	0	6	0	0	0	0	0	0	0	0	0	0	0	0	0
otu38399	0	0	0	0	0	0	0	0	0	0	0	0	0	0	0	0	0	0	0	47	0	0	0	0	0	0	2	0	0	0	0	0	0	0	0	1	7	0	0	0	0	0	0	0	4	0	0	0	0
otu38899	0	0	0	1	1	0	0	0	0	0	0	0	0	0	2	0	0	0	0	0	0	0	0	7	0	9	0	0	0	0	1	0	0	4	0	0	0	0	0	0	0	1	0	0	0	0	0	0	4
otu40167	0	0	3	0	0	0	0	6	0	0	0	0	0	0	0	0	0	0	0	0	0	0	0	0	0	0	0	0	0	0	0	8	1	5	4	0	1	0	0	8	0	0	0	0	0	0	0	0	0
otu59356	0	0	1	2	0	0	1	0	0	0	2	0	6	0	0	0	3	0	0	0	0	0	0	1	0	0	0	0	0	0	0	0	0	0	0	0	0	0	0	2	19	5	0	0	0	0	0	0	1
otu2618	0	0	0	0	0	0	0	51	0	0	0	0	0	0	0	0	0	0	0	0	0	3	2	0	11	0	0	0	0	0	0	0	0	0	0	0	0	0	0	0	0	0	0	0	0	0	0	0	0
otu3948	0	0	1	0	1	0	0	3	1	0	0	0	0	0	1	0	1	1	0	0	0	0	1	0	0	4	3	0	1	0	1	0	1	3	0	0	0	0	0	0	1	1	0	0	0	0	0	0	0
otu11710	9	1	0	0	0	0	0	1	0	0	0	0	0	0	0	2	0	0	0	0	1	0	0	1	0	0	1	0	1	0	0	0	0	0	0	0	0	3	2	1	1	0	0	0	1	0	0	0	0
otu18664	0	0	3	0	1	1	3	2	1	14	0	1	2	0	0	0	0	0	0	0	0	0	0	0	0	0	2	1	0	0	0	0	0	0	0	1	1	0	0	0	0	0	0	1	0	0	1	0	0
otu21518	0	0	0	0	0	1	1	0	7	0	0	2	0	2	2	1	0	3	0	0	0	0	0	0	0	0	4	0	0	0	0	0	0	0	0	0	0	0	0	0	0	0	0	0	0	8	0	0	0
otu33059	1	0	1	1	0	2	1	0	2	0	0	1	3	0	1	0	0	1	0	0	2	0	0	0	0	0	0	1	0	0	2	0	0	0	0	0	0	3	0	0	2	0	2	5	2	5	0	1	0
otu33097	0	0	3	1	0	0	0	0	1	0	0	0	0	3	0	0	0	1	0	0	4	0	0	0	0	1	2	0	1	1	0	0	0	3	0	0	0	1	0	0	0	0	0	0	5	9	2	0	0
otu33981	0	0	0	0	1	2	5	0	0	1	0	2	0	1	3	0	0	0	0	0	7	1	1	0	0	0	0	1	0	0	5	0	1	1	0	0	0	0	0	0	0	1	0	10	1	0	1	1	0
otu34530	0	0	0	0	0	19	12	0	0	0	0	10	0	0	0	0	0	0	0	0	0	0	0	1	0	0	0	0	0	0	0	3	0	0	0	0	0	0	0	0	0	0	0	0	2	0	0	3	0
otu35003	0	0	0	2	3	0	0	1	0	1	0	0	1	1	1	1	0	0	1	0	0	1	3	0	1	0	1	0	2	0	0	0	2	2	0	2	0	0	0	1	0	0	0	0	1	0	0	0	0
otu37477	0	0	0	0	0	0	0	0	0	1	0	0	0	0	0	0	0	0	0	0	0	1	0	0	0	6	0	0	0	0	0	0	0	0	0	0	0	0	0	0	0	0	0	0	0	0	0	59	0
otu39411	0	4	0	0	0	0	0	0	0	0	0	0	0	0	0	0	0	0	0	0	0	0	0	0	0	0	0	2	0	0	0	0	1	16	0	0	0	0	0	0	0	0	0	0	0	0	0	0	0
otu40532	0	0	0	0	0	0	0	0	0	0	0	0	0	0	2	0	0	5	2	0	0	24	0	0	9	0	0	0	1	0	0	6	0	0	0	0	0	0	0	0	0	0	0	0	0	0	0	0	1
otu42818	0	0	1	0	0	0	2	0	0	0	0	0	0	0	1	0	0	0	0	0	3	0	0	0	0	0	0	0	0	0	0	1	0	0	2	6	0	0	0	0	0	0	0	8	0	0	0	0	0
otu43867	0	0	0	0	0	0	0	0	0	0	0	0	0	0	0	0	0	0	0	0	0	0	0	0	0	0	0	0	0	0	0	0	0	0	0	0	0	0	0	1	0	0	0	0	0	0	0	4	0
otu51951	0	1	0	3	0	0	0	1	0	0	0	0	2	0	2	1	1	0	0	0	4	5	0	0	0	4	1	0	0	0	0	0	0	1	0	1	0	2	0	0	0	0	0	0	0	3	2	1	0
otu52108	0	0	0	0	0	0	0	0	1	0	0	0	0	2	1	0	2	3	0	0	2	1	1	0	0	0	4	0	0	0	8	0	0	0	1	0	0	0	0	0	0	0	0	2	0	0	0	0	1
otu54969	0	0	3	0	1	0	0	1	0	0	0	0	0	0	0	0	0	1	0	0	0	0	0	0	0	1	0	0	0	0	1	0	1	1	0	3	0	0	0	0	0	0	0	0	6	6	2	0	0
otu57114	0	1	0	0	0	0	0	0	0	0	0	0	0	0	0	0	0	0	0	0	0	0	0	0	0	0	0	0	0	2	0	0	0	0	1	3	1	1	0	0	0	0	0	7	4	0	1	0	0
otu58453	0	0	0	0	0	0	0	0	0	0	0	0	0	0	13	0	0	42	7	0	0	0	0	0	0	2	0	0	0	0	0	0	0	0	0	0	0	0	0	0	0	0	0	0	0	0	0	0	0
otu63021	0	1	2	0	0	0	0	1	4	3	0	0	0	0	0	0	0	0	0	0	0	0	1	1	0	1	3	0	0	0	18	0	3	3	0	1	0	0	0	1	0	0	0	0	0	0	0	0	0
otu64851	0	0	0	5	0	0	0	5	0	0	0	0	0	0	0	0	0	0	0	0	0	0	0	0	10	0	0	0	0	0	0	0	0	0	0	0	0	0	0	0	0	0	0	0	0	0	0	0	0
otu66127	0	1	2	0	0	1	1	3	0	0	0	1	0	4	0	2	0	3	0	0	0	0	0	0	0	3	5	0	0	0	0	0	6	0	0	0	0	2	0	0	0	1	0	0	0	0	0	0	0
otu2712	0	0	0	0	0	0	0	0	0	0	0	0	2	0	1	0	0	0	0	0	0	6	0	1	2	1	0	0	0	0	0	0	0	0	0	2	0	0	0	0	0	0	0	0	0	0	0	0	1
otu7821	0	0	0	2	1	1	0	0	0	0	0	0	0	1	0	1	0	0	1	0	3	12	0	0	0	5	0	1	0	0	0	0	0	1	0	1	0	0	0	0	0	0	0	0	0	0	0	0	2
otu8049	1	1	0	0	0	0	0	0	0	1	0	0	0	0	1	0	0	2	0	1	0	0	0	1	1	0	0	0	0	7	1	1	1	0	0	0	1	0	2	0	0	0	5	0	1	1	0	0	0
otu9088	0	0	0	0	0	0	0	0	0	0	2	0	0	0	2	1	0	2	0	4	0	0	1	0	0	0	0	0	0	0	0	0	0	0	0	0	0	19	0	0	0	0	0	8	19	0	0	2	0
otu9095	0	0	0	1	0	8	8	1	0	4	0	7	0	2	1	0	1	1	0	0	0	0	0	2	0	0	1	0	0	0	2	0	3	0	0	1	3	0	0	1	0	1	1	0	0	0	0	0	0
otu10114	0	0	0	1	0	0	0	1	0	0	0	0	1	0	0	4	1	0	0	0	0	10	1	0	1	0	1	7	0	0	0	0	0	0	0	1	0	2	0	0	0	0	0	0	0	0	6	0	1
otu15313	0	1	1	0	0	0	2	1	0	1	0	0	0	0	0	0	0	0	0	0	0	0	0	0	0	2	0	1	0	0	0	0	1	0	0	0	2	1	0	0	0	1	0	0	0	0	0	0	0
otu17266	0	0	2	0	0	0	0	1	0	0	0	0	0	0	0	1	0	0	0	0	0	0	1	0	1	0	0	0	0	0	0	0	1	0	0	0	0	0	0	0	1	0	0	1	0	0	0	0	0
otu19314	0	0	1	1	0	1	1	1	0	4	0	1	0	3	0	0	1	0	0	0	0	0	1	0	0	0	0	0	2	0	0	0	6	2	0	0	0	0	0	0	3	2	0	0	0	0	3	0	0
otu24391	0	4	1	0	1	3	1	0	0	0	0	0	0	0	0	0	5	1	0	0	0	0	0	0	0	2	0	0	0	0	0	0	2	0	0	0	1	0	0	0	0	1	0	0	0	0	0	0	0
otu25266	6	0	0	0	0	2	0	0	0	1	0	1	0	1	0	0	0	0	0	0	0	0	0	0	0	0	0	1	0	0	0	1	0	0	0	0	0	0	1	0	0	0	1	0	0	1	0	1	0
otu26772	0	0	0	0	0	5	2	1	0	1	0	7	0	0	1	0	0	1	0	0	1	0	0	0	0	0	0	1	0	0	0	0	0	0	1	3	0	0	0	1	0	0	0	4	0	0	1	1	0
otu28523	0	1	0	0	0	0	0	0	0	5	0	0	5	0	0	0	0	0	0	0	0	0	0	0	0	0	1	18	0	0	0	0	2	1	0	0	0	0	0	0	0	0	0	12	1	0	0	2	0
otu28526	0	0	0	0	1	0	0	0	0	0	1	0	3	0	0	0	0	0	0	0	0	0	0	0	0	0	0	0	11	0	0	0	0	0	0	0	0	0	0	1	0	0	0	0	0	0	0	0	3
otu33416	0	0	0	0	0	0	0	0	0	0	0	0	0	0	6	0	5	0	2	0	3	1	0	0	0	0	1	0	0	0	3	0	2	0	0	0	0	0	0	0	0	0	3	2	0	2	0	1	0
otu33631	0	1	2	0	1	1	2	0	0	0	0	1	2	0	0	0	1	0	0	0	0	4	2	0	0	0	0	0	1	0	0	0	0	0	0	0	0	0	1	1	0	2	0	0	0	1	2	2	0
otu36420	0	0	0	0	0	0	0	1	0	0	0	0	0	0	0	0	0	0	0	0	0	0	0	0	0	5	0	0	0	0	0	0	0	0	0	0	0	0	0	0	0	0	0	0	0	0	0	0	0
otu38394	0	0	0	0	0	0	0	0	0	0	0	1	0	0	0	1	0	1	0	0	3	0	0	0	0	0	0	2	0	0	0	0	0	0	0	0	0	0	0	0	0	16	0	0	0	0	0	0	0
otu42913	0	3	1	0	2	0	0	0	0	3	0	0	1	1	0	1	0	2	0	0	2	0	1	6	0	0	16	2	0	0	0	0	5	1	0	0	0	1	0	0	0	0	0	0	0	0	0	0	0
otu45449	1	3	0	0	2	0	0	0	0	0	0	0	0	5	0	0	0	0	0	0	3	0	0	0	0	0	1	0	2	0	0	0	2	0	1	1	1	1	0	0	0	0	0	0	2	0	1	0	0
otu46395	1	0	0	1	0	1	0	3	0	0	0	0	0	0	0	0	0	0	0	0	0	1	1	0	1	0	1	1	0	0	0	1	0	0	0	0	0	0	0	0	1	0	0	0	0	0	3	0	0
otu46876	0	1	1	0	0	0	0	0	0	6	0	0	0	0	1	0	1	3	0	0	1	1	0	2	0	0	0	0	0	0	0	1	0	0	0	0	0	0	2	0	0	0	1	0	0	0	0	0	0
otu47924	0	0	0	0	1	0	1	4	0	2	0	0	0	0	0	2	0	0	1	0	2	0	0	0	1	1	0	0	0	0	6	0	4	1	0	0	0	0	0	1	2	0	0	0	0	0	2	0	0
otu52639	0	0	1	1	3	0	0	0	0	0	0	0	0	0	0	0	4	1	9	0	0	0	0	1	0	4	0	0	0	0	0	0	1	0	0	0	0	0	0	0	0	0	0	0	0	0	0	0	0
otu59672	0	0	0	0	0	0	1	0	21	0	0	2	0	0	0	0	0	4	0	0	0	0	1	0	0	2	5	0	0	0	1	2	1	0	0	0	0	0	0	0	1	1	0	0	0	0	0	0	0
otu68657	0	0	2	1	0	0	0	1	1	3	0	0	0	0	0	0	0	0	0	0	1	1	0	0	0	0	0	1	0	5	0	0	1	0	0	0	0	0	0	0	0	0	0	0	2	0	8	0	0
otu9390	2	0	0	0	0	4	3	0	1	0	0	12	0	0	0	0	0	0	0	0	1	0	0	0	0	0	0	0	0	0	0	1	0	0	0	0	0	0	0	0	0	0	1	2	0	0	1	0	0
otu15393	0	0	0	0	1	0	0	0	0	0	4	0	0	0	0	0	0	0	0	0	0	0	0	0	0	0	0	0	1	0	0	0	0	0	0	0	0	0	0	0	0	0	0	0	0	0	0	0	0
otu19777	0	0	1	0	2	0	0	3	0	0	0	1	0	0	0	3	0	1	0	0	0	0	6	2	2	0	0	0	0	0	0	0	0	0	0	0	0	0	0	0	7	0	0	0	0	0	1	0	0
otu29857	0	3	0	0	0	1	0	2	0	4	0	0	0	0	0	3	0	0	0	0	0	0	0	1	1	1	2	0	0	0	0	0	2	1	0	1	0	0	0	0	1	0	0	0	0	0	1	0	0
otu33025	6	0	0	0	0	1	0	0	0	7	0	2	0	0	3	0	0	0	0	0	0	2	0	0	1	0	0	0	0	1	1	0	1	0	0	0	0	0	0	2	1	0	0	0	0	1	0	0	0
otu37679	0	2	0	0	4	0	0	1	0	0	0	1	0	2	1	0	1	3	0	0	0	0	1	0	0	1	1	0	0	0	0	0	1	1	0	0	0	0	0	7	1	0	0	0	0	0	0	0	0
otu45873	0	7	0	0	1	0	0	0	0	0	0	0	0	0	0	0	0	0	0	0	0	0	0	3	0	0	0	0	0	0	0	0	1	0	0	0	0	0	0	0	0	0	0	4	15	0	4	0	5
otu46930	0	0	0	0	0	1	0	0	11	0	1	2	0	3	0	0	0	0	0	1	0	3	0	0	0	0	0	0	0	0	0	0	1	1	0	0	0	0	0	0	0	0	0	1	1	9	0	0	0
otu49318	0	1	0	0	1	0	1	1	0	0	0	1	0	0	0	3	0	0	0	0	0	0	0	0	3	10	1	1	0	0	0	0	1	0	0	0	0	1	0	2	1	1	0	0	0	0	1	0	0
otu52285	2	0	0	1	1	1	1	1	0	0	0	1	1	2	0	0	0	0	0	0	0	0	0	1	0	0	4	0	0	0	0	0	0	2	0	0	0	0	0	2	0	0	2	0	0	13	0	0	0
otu60285	0	1	0	0	0	0	0	0	2	1	0	0	0	0	0	2	0	0	1	0	0	0	1	0	0	0	27	3	0	0	0	2	2	0	0	2	1	0	0	0	0	0	0	0	0	0	0	0	0
otu61100	0	0	0	0	0	0	0	0	0	1	0	0	0	0	0	0	0	3	0	0	1	0	1	0	0	0	1	0	0	0	1	0	1	0	0	2	0	1	0	0	0	0	0	0	9	11	0	0	0
otu62101	0	0	0	0	1	0	0	0	0	0	0	0	0	0	0	0	0	0	0	1	0	0	0	1	0	0	0	0	5	0	0	0	1	0	0	0	0	0	0	0	0	0	0	0	0	3	0	0	0
otu1439	0	0	0	0	0	0	0	0	0	0	0	0	0	0	0	0	0	0	0	0	0	0	13	0	12	0	0	0	0	0	0	0	0	0	0	0	0	0	0	0	1	0	0	0	0	0	0	0	0
otu2574	0	0	0	0	1	0	0	1	0	0	0	0	0	0	0	1	0	3	0	0	0	0	0	0	1	2	1	1	0	0	2	0	1	1	0	1	0	0	0	0	0	0	1	5	0	0	0	5	0
otu3772	0	0	0	2	2	0	0	8	0	0	0	0	0	0	0	0	0	0	0	0	0	0	3	0	0	0	0	0	0	0	0	0	1	0	0	0	0	0	0	0	0	0	0	0	0	0	3	0	0
otu6927	0	2	0	0	2	0	0	2	0	6	0	0	0	0	0	3	0	0	0	0	0	0	0	2	2	0	4	1	0	0	0	0	1	2	0	0	1	0	0	0	0	0	0	0	0	0	0	0	0
otu7199	0	0	0	0	0	1	0	0	0	0	0	0	0	0	0	0	0	0	0	1	0	0	0	0	0	0	0	0	0	0	0	0	0	0	0	7	2	3	0	0	0	0	2	0	44	1	1	0	0
otu13393	0	0	0	0	0	0	0	1	0	0	0	0	0	0	0	0	0	0	0	0	0	0	0	0	0	0	0	0	2	1	0	0	0	0	0	0	0	0	6	0	0	0	13	0	11	1	0	0	1
otu13731	0	0	0	4	3	0	0	1	0	0	0	0	0	0	0	0	3	0	3	0	0	0	0	1	0	2	0	0	0	0	0	0	0	3	0	0	0	1	0	0	0	1	0	0	0	0	0	0	0
otu20165	0	1	0	0	0	0	0	0	0	0	0	0	0	0	0	0	0	0	0	0	0	0	0	0	0	0	0	0	0	0	0	0	0	0	0	0	0	0	0	0	0	0	1	0	0	0	0	0	0
otu20291	1	0	0	0	0	0	0	0	0	1	0	0	0	0	1	0	0	0	0	0	0	0	0	0	0	0	1	2	0	0	1	1	0	0	0	2	0	0	0	0	0	0	4	0	4	0	0	0	0
otu21970	0	0	0	0	1	1	1	0	0	1	0	0	0	11	1	0	0	0	0	0	1	0	0	0	0	0	0	0	0	0	8	0	1	0	1	0	0	3	0	0	0	1	0	2	1	0	1	1	0
otu23401	0	0	0	0	0	0	0	0	0	0	0	0	0	0	0	0	0	0	0	0	0	0	0	0	0	0	0	0	0	0	0	0	0	0	0	0	0	0	0	0	0	0	0	1	0	0	0	0	21
otu23528	0	0	0	0	0	0	0	0	0	0	0	0	0	0	0	0	0	0	0	0	0	0	0	0	0	0	0	0	0	0	0	0	0	0	0	0	0	0	0	0	0	0	0	0	0	0	0	0	0
otu25506	2	0	0	0	3	0	1	0	0	0	0	1	3	3	1	0	0	0	0	0	1	1	0	0	0	0	0	1	0	0	2	2	0	1	0	0	0	0	0	0	0	0	3	9	4	1	0	5	0
otu27125	0	1	1	0	0	0	4	0	3	0	0	3	0	0	0	0	0	0	0	0	1	1	0	2	0	0	2	4	0	0	2	1	1	0	0	0	0	0	1	0	1	0	2	0	1	5	0	1	0
otu27390	0	0	3	3	0	0	0	1	0	0	0	0	0	0	0	0	2	1	0	0	4	2	3	1	1	1	2	0	0	0	0	0	0	2	0	0	0	0	0	0	0	0	0	0	1	3	1	0	1
otu30683	0	5	0	0	0	0	0	0	0	0	0	0	0	0	3	0	0	0	0	0	0	0	0	0	0	0	3	0	0	0	0	2	0	0	0	4	0	2	0	0	0	0	0	0	15	0	0	0	0
otu35657	0	3	0	0	3	0	0	0	0	0	0	1	0	0	0	0	0	2	0	0	1	1	0	2	0	0	0	0	0	1	0	0	0	0	0	1	0	0	0	14	0	0	0	0	0	0	1	0	0
otu44082	0	0	0	0	0	0	0	0	0	0	16	0	1	0	0	0	1	0	0	0	0	1	0	0	0	0	0	0	0	0	0	0	0	0	0	0	0	0	0	0	0	0	0	0	1	1	0	0	5
otu49185	0	0	0	0	1	0	0	5	2	0	0	0	0	0	0	0	0	10	0	0	2	1	0	0	0	0	1	0	0	1	6	6	1	0	0	0	0	0	0	1	0	0	0	0	0	0	0	0	0
otu49256	0	0	0	0	0	0	0	0	0	0	0	0	0	0	1	0	0	1	1	0	0	4	1	1	3	0	0	0	0	0	0	5	3	0	0	0	0	0	0	0	0	0	0	0	0	2	0	0	0
otu51316	0	1	0	0	1	0	0	0	0	0	0	0	0	0	0	0	1	0	0	0	3	0	1	0	0	0	1	0	0	2	0	0	0	0	0	0	0	0	0	3	0	0	0	0	0	0	1	0	0
otu58164	0	0	0	0	0	0	0	0	0	0	0	0	0	0	0	0	60	0	0	0	0	0	0	0	0	0	0	0	0	0	0	0	0	0	0	0	0	0	0	0	0	0	0	0	0	0	4	0	0
otu63271	0	3	1	0	5	0	0	4	0	0	0	0	0	0	0	1	0	0	1	0	0	0	2	1	0	0	1	0	0	0	0	0	1	1	0	0	0	0	0	0	0	0	0	0	0	0	2	0	2
otu64637	0	1	0	0	0	7	12	0	0	0	0	9	0	0	0	0	0	1	1	0	0	0	0	0	0	0	0	0	0	0	0	0	0	0	0	1	1	1	0	1	1	2	0	0	0	0	1	1	0
otu66299	0	0	0	0	0	0	0	0	0	0	4	0	0	0	0	0	0	0	0	0	0	0	0	0	0	0	0	0	0	0	0	0	0	0	0	0	0	0	0	0	0	0	0	0	1	1	0	0	13
otu66383	2	3	0	0	0	0	3	0	0	0	0	0	0	0	0	0	0	1	1	0	0	0	0	0	0	0	1	0	0	3	2	1	2	0	2	1	2	3	0	0	0	1	4	0	1	1	0	0	0
otu66936	15	0	1	0	1	2	0	0	0	4	0	0	0	0	0	0	0	0	0	0	0	0	0	0	0	0	0	0	0	0	0	0	0	0	0	0	0	0	0	0	0	0	0	0	0	0	0	0	0
otu1018	0	0	0	0	0	0	0	12	0	0	0	0	0	0	0	13	0	0	0	0	0	0	6	0	0	0	0	0	0	0	0	0	0	2	0	0	0	0	0	0	0	0	0	0	0	0	4	0	0
otu1743	0	0	1	0	1	0	0	4	0	0	0	0	0	0	0	3	0	0	0	0	1	0	0	0	3	3	2	0	0	0	0	0	1	0	0	1	1	1	0	0	0	0	0	0	0	0	2	0	0
otu4557	0	0	0	2	0	3	0	0	0	0	0	0	0	0	0	0	0	0	0	0	1	2	1	0	0	0	0	0	3	0	1	1	0	0	1	0	0	0	9	0	0	0	0	1	1	0	0	3	0
otu7001	4	0	0	0	0	0	0	0	12	0	0	1	0	1	0	1	0	0	0	0	0	0	0	0	0	0	0	2	0	1	0	0	0	0	0	1	0	0	0	1	0	0	8	0	3	1	0	1	0
otu7534	0	0	0	0	0	0	0	0	0	0	0	0	0	0	0	0	0	0	0	0	0	0	0	0	0	0	0	0	0	0	0	0	0	0	0	0	0	0	0	0	0	0	1	0	0	0	0	0	0
otu13722	0	0	0	0	1	1	0	0	0	0	34	0	0	0	0	0	0	0	0	0	0	0	0	0	0	0	0	0	1	0	0	0	0	0	0	0	0	0	2	0	0	0	0	0	0	0	0	0	8
otu14154	0	1	0	0	1	0	0	0	0	2	0	0	0	0	0	0	0	0	1	2	0	0	0	1	0	0	0	1	0	0	0	0	2	0	0	2	4	9	0	0	1	0	1	2	2	2	0	0	0
otu21363	0	0	5	0	0	0	0	0	0	0	0	1	0	0	0	1	1	0	0	11	7	1	0	0	1	1	4	3	0	0	2	3	0	0	1	0	0	0	0	0	0	0	0	13	0	1	1	0	3
otu25925	0	0	0	0	2	0	0	2	17	0	0	0	2	2	0	0	0	2	0	1	0	0	0	0	0	0	0	0	0	0	0	4	0	0	1	0	0	0	0	0	0	0	0	0	0	0	0	2	0
otu28551	0	0	2	1	1	0	0	3	0	1	0	0	1	0	0	0	0	0	0	0	2	0	0	0	1	0	2	0	0	3	1	0	0	1	0	1	0	0	0	0	2	0	0	1	3	0	3	0	0
otu31539	0	0	0	0	1	0	0	0	0	0	0	0	0	0	0	0	0	0	0	0	0	0	0	0	0	0	0	0	0	0	0	0	0	0	0	0	0	0	0	0	0	0	2	1	0	1	0	0	19
otu33487	0	5	0	0	0	0	0	0	0	0	0	0	0	0	1	0	0	0	0	0	0	0	0	0	0	0	0	0	0	0	0	0	0	0	0	0	0	0	0	0	0	0	0	0	0	0	0	0	0
otu34803	0	0	2	0	1	2	0	0	1	0	0	0	0	0	0	0	0	6	4	0	0	0	1	2	2	1	2	0	0	0	0	3	0	2	0	0	0	0	0	0	0	1	0	0	0	1	0	0	0
otu37495	0	1	0	0	4	0	0	0	1	1	0	1	0	1	0	1	0	0	0	0	0	0	4	2	0	1	0	0	1	0	0	0	6	0	0	0	0	0	0	0	1	0	0	0	0	0	0	0	0
otu40726	15	2	0	0	0	0	1	0	1	0	0	1	0	0	0	0	0	0	0	0	1	1	0	0	0	0	0	0	0	0	0	0	0	0	1	0	2	1	2	4	0	0	0	0	1	0	0	0	0
otu41034	0	0	0	0	0	0	0	0	0	0	0	0	0	0	0	0	0	0	0	0	0	1	0	0	0	0	0	0	0	4	0	1	0	0	0	4	0	0	0	0	0	0	6	10	1	4	0	0	0
otu41953	0	0	0	0	1	0	0	0	0	0	0	0	0	0	8	0	0	5	8	0	0	17	0	0	8	0	0	0	0	0	0	2	0	0	0	0	0	0	0	0	0	0	0	0	0	0	0	0	2
otu43288	0	0	0	0	0	0	0	0	0	0	0	0	0	0	21	0	0	1	8	0	0	3	0	0	7	0	0	0	0	0	0	1	0	0	0	0	0	0	0	0	0	0	0	0	0	0	0	0	2
otu46456	0	0	0	1	0	3	2	0	0	0	0	1	2	0	4	2	0	0	0	0	0	0	0	0	0	9	3	0	1	0	0	0	2	0	0	0	7	8	2	0	0	0	0	0	0	0	0	1	0
otu49455	0	0	0	2	2	1	0	0	0	1	0	1	0	2	3	0	0	0	0	0	0	1	0	2	1	0	0	0	0	0	0	1	1	0	4	0	0	0	0	0	0	0	0	0	1	1	0	0	0
otu50550	0	3	0	7	3	0	0	0	0	0	0	0	0	0	0	0	2	1	0	0	2	3	0	0	2	0	0	0	0	0	0	0	1	5	0	1	0	0	0	0	0	0	0	0	0	0	11	0	0
otu52773	0	0	3	0	0	0	1	0	2	0	0	0	0	0	3	0	2	3	0	0	1	0	1	0	1	2	3	0	0	0	0	0	0	3	0	0	0	0	0	0	0	1	0	0	0	4	0	0	0
otu58035	0	1	0	5	6	0	0	0	0	4	0	0	2	0	0	0	0	0	1	0	0	1	0	3	2	0	1	0	0	0	0	0	1	3	0	0	0	0	0	3	0	0	0	0	0	0	2	0	0
otu59350	0	0	0	0	0	0	1	0	0	0	0	0	0	0	0	0	0	0	0	0	0	0	0	0	0	0	0	0	0	0	0	0	0	0	0	0	0	0	0	0	0	0	0	0	0	0	0	0	15
otu64067	1	1	0	0	6	4	2	0	0	0	0	0	0	0	1	0	0	0	1	0	0	0	0	2	0	0	4	0	0	0	5	5	0	5	0	0	0	0	0	0	1	0	0	0	0	0	0	7	0
otu66685	0	0	0	0	0	0	1	0	0	0	0	0	0	0	0	0	0	0	0	0	0	1	0	0	0	0	1	0	0	0	2	0	0	0	0	0	0	0	0	0	0	0	0	1	0	0	0	2	0
otu4701	0	0	0	0	0	0	0	0	0	0	8	0	0	0	0	0	0	0	0	0	0	0	0	0	0	0	0	0	0	0	0	0	0	0	0	0	0	0	1	0	0	0	0	0	0	1	0	0	32
otu5804	0	1	0	0	0	0	0	0	0	3	0	1	0	0	0	0	0	9	0	0	1	0	2	0	0	0	0	0	0	0	0	0	0	0	1	2	1	0	0	1	0	1	0	0	2	0	0	0	4
otu6400	0	0	0	0	0	0	0	0	0	0	0	0	0	0	0	0	0	0	0	0	0	0	17	0	0	0	0	0	0	0	0	0	0	0	0	0	0	0	0	0	0	0	0	0	0	0	0	0	0
otu7795	0	0	0	0	0	0	0	0	0	0	0	0	0	0	0	0	4	0	0	0	1	0	0	0	0	0	0	0	0	0	0	0	0	0	0	0	0	0	0	0	0	1	0	0	0	0	0	0	0
otu8192	0	0	1	2	0	0	1	0	0	0	0	0	0	0	0	0	0	0	1	0	0	1	0	0	0	15	0	0	0	0	0	0	0	6	0	0	0	0	0	0	7	0	0	0	0	0	2	2	0
otu18070	1	0	0	0	1	0	0	0	1	0	0	0	0	1	1	0	0	0	0	2	0	0	0	1	0	0	0	0	0	0	1	3	0	0	0	0	0	0	1	0	0	1	0	0	1	0	0	0	0
otu18136	0	0	0	6	21	0	0	0	0	0	0	0	0	0	0	0	0	0	0	0	0	0	1	0	0	0	0	0	0	0	0	0	0	0	0	0	0	0	0	0	0	1	0	0	0	0	0	0	0
otu24816	2	0	0	0	0	0	0	0	0	0	0	1	0	4	4	0	0	1	0	1	0	2	0	2	0	1	0	2	0	1	0	1	0	1	0	1	0	0	1	0	1	0	3	0	0	0	0	1	0
otu27291	0	1	7	7	4	0	1	0	0	0	2	0	0	0	3	0	4	0	0	0	0	0	2	10	1	0	0	0	0	0	0	0	0	0	0	0	0	0	0	2	0	0	0	0	0	0	5	0	0
otu27904	0	0	0	0	0	0	0	0	0	0	0	0	0	0	0	0	0	0	0	1	0	0	0	0	0	0	0	0	0	0	0	0	0	0	0	1	0	0	0	0	0	0	8	0	37	0	0	0	0
otu29989	0	3	0	0	0	0	0	0	0	0	0	0	0	0	0	0	0	0	0	0	0	0	0	0	0	0	2	0	1	0	0	0	1	0	0	2	0	1	0	0	0	0	0	0	5	0	0	0	0
otu32408	0	0	18	0	0	9	6	0	0	0	0	2	0	0	0	0	0	0	0	0	1	0	0	0	0	0	0	0	0	0	0	0	0	0	0	0	0	0	0	0	0	10	0	0	0	0	0	1	0
otu33518	1	4	0	0	0	0	0	1	0	1	0	0	0	0	0	0	0	0	0	0	0	0	0	0	0	0	5	0	0	0	1	0	0	0	0	0	1	3	0	0	0	0	3	0	11	1	0	0	0
otu34985	0	0	0	1	1	0	0	16	0	0	0	0	0	0	0	0	0	0	0	0	0	0	6	0	1	0	1	0	0	0	0	0	0	0	0	0	0	0	0	0	1	0	0	0	0	0	0	0	0
otu36703	3	0	0	1	1	1	0	0	1	1	0	6	0	0	1	1	0	0	0	0	1	0	0	0	0	1	0	1	0	1	0	2	1	0	0	0	0	1	0	0	1	0	0	0	1	1	0	1	0
otu37911	0	0	1	0	0	0	0	1	0	3	0	0	5	1	0	0	0	0	0	0	0	3	0	0	0	0	1	0	0	0	0	1	0	0	0	0	0	5	1	0	0	0	0	0	0	0	0	0	0
otu44962	0	0	0	0	0	0	0	0	2	0	0	0	0	0	1	0	0	0	0	0	2	1	0	0	0	0	0	0	0	0	22	6	4	0	0	2	1	0	0	0	1	0	5	4	0	3	0	0	0
otu52536	0	0	0	0	0	0	0	0	0	0	0	0	0	0	0	0	0	0	0	0	0	0	1	0	1	0	11	0	0	0	0	0	0	0	0	0	0	0	0	0	0	0	0	0	0	0	0	0	0
otu56101	0	0	2	1	4	0	0	0	0	0	0	0	0	0	5	0	3	1	1	0	1	0	6	1	0	0	1	0	0	0	0	1	0	2	0	3	0	0	0	0	0	0	1	0	1	0	0	0	0
otu59285	1	1	0	0	0	0	3	0	3	0	0	1	0	1	0	0	0	3	0	0	2	3	0	0	0	1	10	0	0	0	2	4	1	0	0	0	0	0	0	0	0	0	4	0	0	0	0	0	0
otu61045	0	0	0	1	4	0	0	0	0	0	1	0	0	0	0	1	0	2	0	0	0	0	1	1	1	0	1	0	0	0	0	0	0	0	0	0	0	0	0	0	0	0	0	0	0	16	0	0	0
otu61546	0	2	0	1	2	0	0	0	0	1	0	0	7	0	0	0	0	0	0	0	0	0	0	1	2	0	1	4	0	0	0	0	0	1	0	0	0	0	0	1	0	3	0	0	0	0	2	0	0
otu66559	0	3	0	1	0	0	0	0	0	0	0	0	0	0	0	2	0	0	4	0	0	0	0	0	0	0	0	0	0	0	0	0	1	0	0	0	0	0	0	0	0	0	0	0	0	0	0	0	0
otu67153	0	0	0	1	0	0	0	7	0	1	0	0	0	0	0	0	0	0	1	0	0	0	1	2	0	3	3	0	0	0	6	0	3	5	0	0	0	0	0	0	1	0	0	0	0	0	0	0	1
otu67810	0	0	0	0	0	0	0	1	0	2	0	0	0	0	0	0	0	0	0	0	0	0	1	0	0	1	1	0	0	0	4	0	0	0	0	4	0	0	0	0	0	0	0	0	1	9	0	0	0
otu1016	0	1	1	0	6	0	0	0	0	0	0	1	0	0	3	0	0	1	0	0	1	0	0	0	0	0	1	0	0	2	0	0	3	0	0	2	1	0	0	0	0	0	2	0	0	0	0	0	0
otu2163	0	0	0	0	0	0	0	0	0	0	1	0	0	0	7	0	0	0	0	0	0	0	0	0	0	0	0	0	0	0	0	0	0	0	0	0	0	0	0	0	0	0	0	0	0	0	0	0	0
otu3145	1	0	0	0	0	1	1	0	0	1	0	2	0	0	0	0	0	0	0	0	0	2	0	0	0	1	0	0	1	0	0	0	1	0	0	0	2	0	0	2	0	3	0	1	0	1	1	0	0
otu9209	0	8	0	0	0	0	0	0	0	0	0	0	0	0	0	0	0	7	0	0	0	0	0	0	0	1	0	0	0	0	0	0	2	0	0	0	0	0	0	0	13	5	0	0	0	0	0	0	0
otu12861	3	0	0	0	0	0	0	0	0	0	0	0	0	0	0	0	0	0	0	1	0	3	0	0	2	0	0	0	0	0	1	4	0	0	0	1	0	0	1	0	0	0	7	1	3	2	0	1	1
otu17169	0	0	0	0	1	0	0	0	0	1	0	0	0	0	0	0	0	0	0	1	0	0	2	0	0	0	0	0	0	15	0	0	2	0	0	0	0	0	0	0	0	0	0	0	0	0	1	0	0
otu18595	3	0	0	0	0	0	0	0	0	0	0	1	0	2	1	0	0	0	0	1	0	0	0	0	0	0	0	1	0	0	0	1	0	0	2	0	0	0	2	0	0	0	8	3	0	0	0	1	0
otu19905	0	2	0	0	2	0	2	1	0	2	2	0	0	2	0	3	0	0	0	0	0	0	0	0	0	0	0	0	1	0	0	0	1	0	0	1	1	3	0	0	3	0	0	0	0	0	0	0	0
otu21042	0	0	0	1	2	0	0	0	0	1	0	0	0	1	0	0	0	0	0	1	0	2	2	2	0	0	0	0	1	0	0	0	5	1	0	1	0	0	0	1	0	0	0	1	0	2	1	0	0
otu22945	0	0	2	0	1	0	0	0	0	1	0	0	0	1	0	0	0	0	0	0	3	0	1	0	0	0	0	0	1	0	2	0	4	1	0	0	0	0	0	0	0	0	0	0	3	0	3	0	0
otu23027	0	1	0	0	1	0	0	0	0	8	0	0	0	0	0	0	0	0	0	0	0	1	0	0	0	0	2	0	5	5	0	0	1	0	1	0	0	0	0	0	0	0	0	0	2	0	0	0	0
otu23036	0	0	0	0	0	0	1	2	1	2	0	0	0	0	0	0	0	0	0	0	0	0	2	1	0	0	10	0	0	0	0	0	5	0	0	0	0	0	0	0	0	0	0	0	0	0	1	0	0
otu27190	0	0	2	0	0	0	0	0	0	0	3	0	0	0	0	0	0	0	0	0	0	0	0	0	0	0	0	0	0	0	0	0	0	0	0	0	0	0	0	0	0	0	0	0	1	0	0	0	15
otu30381	1	0	0	0	3	0	0	1	7	0	0	1	1	0	0	3	0	3	0	0	0	0	0	0	1	0	0	0	0	0	0	5	0	1	0	0	2	0	1	0	0	0	0	1	0	2	0	2	0
otu32093	0	0	0	1	0	0	0	1	0	0	0	0	0	0	0	0	0	0	0	0	0	22	8	0	0	0	0	0	0	0	0	0	0	0	0	0	0	0	0	0	0	0	0	0	0	1	0	0	0
otu33038	0	0	3	0	0	1	0	0	1	0	7	1	2	1	1	0	2	0	0	0	0	1	1	0	0	0	0	1	7	0	0	1	0	0	0	0	0	0	0	2	0	0	0	0	0	0	1	1	2
otu38698	0	0	5	0	1	0	0	0	0	0	1	0	0	0	2	1	4	0	0	0	0	0	0	0	0	0	0	0	0	0	0	0	1	0	0	0	0	0	0	0	0	0	1	3	0	0	0	1	0
otu46469	0	0	0	0	2	0	0	0	0	0	0	0	0	0	0	0	0	0	0	1	0	0	0	0	0	0	0	0	0	2	0	0	0	0	0	0	0	0	0	0	0	0	0	1	1	2	0	0	0
otu47864	0	0	0	0	0	0	0	0	0	0	0	0	0	0	0	1	0	0	3	0	0	0	0	0	1	0	3	0	0	0	0	0	0	0	0	0	1	0	0	0	0	0	0	0	0	0	0	0	0
otu50852	0	0	0	0	0	0	0	0	0	0	0	0	0	0	0	0	0	0	1	0	0	0	1	0	1	0	4	2	0	0	0	1	0	0	0	12	0	0	0	1	0	0	0	0	1	0	0	0	7
otu57244	0	0	0	0	0	0	0	0	0	0	1	0	0	0	0	0	0	0	0	0	0	0	0	0	0	0	0	0	0	0	0	0	0	0	0	0	0	0	0	0	0	0	0	0	0	0	0	1	28
otu58150	0	0	0	0	0	0	1	0	0	0	0	0	0	0	0	0	0	0	0	0	0	0	0	0	0	0	0	0	0	0	0	0	0	0	0	0	0	0	0	0	0	1	0	0	48	0	0	0	10
otu60587	0	0	0	0	2	0	0	9	0	0	0	0	0	0	0	0	3	0	1	0	0	0	2	0	1	0	1	0	0	0	0	0	0	1	0	0	0	0	0	0	0	0	0	0	0	0	0	0	1
otu64457	0	0	0	0	0	0	0	0	0	0	0	0	0	0	0	0	0	0	0	0	0	0	0	0	0	0	0	59	2	0	0	0	0	0	0	0	0	0	0	0	0	0	0	0	0	0	0	0	0
otu68550	0	0	1	0	0	1	0	0	0	2	0	0	0	1	0	0	3	1	0	0	0	0	0	0	0	0	3	0	6	0	0	0	1	0	0	0	1	4	0	1	2	0	0	0	0	0	0	0	0
otu69912	0	0	0	0	0	0	0	0	0	0	2	0	0	0	0	0	0	0	0	0	0	0	0	0	0	0	0	0	0	0	0	0	0	0	0	0	0	0	0	0	0	0	0	0	0	0	0	0	0
otu2351	1	0	0	0	0	0	0	0	0	0	0	0	0	0	9	0	0	1	0	2	0	1	0	1	0	0	0	0	0	1	2	3	0	0	0	0	0	0	0	0	0	0	16	0	0	0	0	0	0
otu2763	0	0	0	0	0	0	0	0	0	0	0	0	0	0	0	0	0	0	0	0	0	0	0	0	0	0	1	1	0	0	0	0	0	0	0	0	0	1	0	0	0	0	0	0	1	0	0	0	0
otu12507	0	2	0	0	2	0	0	3	0	0	0	0	0	0	0	4	0	0	0	0	1	0	0	0	0	0	1	1	0	0	0	0	4	0	0	0	0	0	0	0	0	0	0	0	0	0	7	0	1
otu22877	0	0	1	0	0	0	0	1	0	17	0	0	8	4	0	1	0	0	0	0	1	0	0	0	0	0	0	0	0	0	0	0	0	1	0	0	0	2	0	1	0	0	0	0	0	0	0	0	0
otu23149	1	0	0	0	0	0	2	0	1	0	1	0	0	1	0	0	0	0	0	1	1	2	0	0	0	0	1	2	0	0	1	0	0	0	0	0	0	1	0	0	0	0	1	18	0	0	0	4	0
otu23489	0	2	0	0	4	0	0	1	0	0	0	0	0	0	0	0	1	0	0	0	0	0	6	0	0	0	0	0	0	0	0	0	0	0	0	0	0	0	0	1	0	4	0	0	0	0	0	0	0
otu23627	0	0	1	0	0	2	2	0	0	0	0	5	0	0	0	0	1	0	0	0	0	2	1	0	0	4	0	0	0	0	0	0	5	3	0	0	0	0	0	0	0	0	0	0	0	0	3	0	0
otu27245	0	0	0	0	0	0	0	0	0	0	3	0	0	0	0	0	0	0	0	0	0	0	0	0	0	0	0	0	0	0	0	0	0	0	0	0	0	0	0	0	0	0	0	1	0	1	1	0	20
otu27720	0	1	4	1	1	3	2	0	0	0	0	2	0	0	0	4	2	0	1	0	0	0	0	3	0	0	2	0	0	0	0	1	1	2	0	0	0	0	0	0	0	1	0	0	0	0	1	0	0
otu28215	0	0	0	1	1	13	14	0	0	0	0	4	0	0	0	0	4	0	0	0	1	0	2	0	0	0	0	0	0	0	0	0	0	0	0	0	0	0	0	0	0	2	0	0	0	0	0	0	0
otu31311	0	0	2	0	0	0	0	0	1	0	0	0	0	0	0	0	2	1	2	0	0	0	1	0	0	0	0	0	0	0	0	0	0	1	0	0	0	0	0	3	0	3	0	0	0	3	0	0	0
otu31878	0	0	0	0	1	0	0	0	0	0	0	0	0	0	0	0	0	0	0	0	0	0	0	0	0	1	0	0	0	0	0	0	0	0	0	0	0	0	0	0	0	0	0	0	0	0	0	0	0
otu33640	0	1	0	0	1	0	0	3	0	0	0	0	0	0	0	1	0	0	1	0	0	0	0	2	2	0	7	0	1	0	0	0	1	4	0	0	0	0	0	0	0	3	0	1	0	0	2	0	0
otu34066	0	0	0	0	1	0	0	1	0	0	0	0	0	0	0	0	0	0	0	0	1	1	2	0	1	0	0	0	0	1	0	0	2	0	0	1	0	0	0	1	0	0	1	1	0	0	1	0	0
otu36466	0	0	0	1	3	1	0	0	0	1	0	3	0	0	3	0	0	0	0	0	0	1	0	0	0	1	0	0	0	0	0	1	2	0	0	0	0	0	1	0	0	0	0	0	0	1	0	0	0
otu40296	0	12	0	0	0	0	0	0	0	0	0	0	0	0	0	0	0	2	0	0	0	0	2	2	0	0	0	0	0	0	0	0	2	0	0	0	0	0	0	0	14	0	0	0	0	0	0	0	0
otu43854	0	0	0	0	1	0	0	0	0	0	0	0	0	0	7	0	0	0	17	0	0	0	0	0	3	0	0	0	0	0	0	3	0	0	0	0	0	0	0	0	0	0	0	0	0	0	0	0	0
otu44030	0	0	1	0	0	0	0	0	0	0	0	0	0	0	0	0	2	3	11	0	0	0	0	2	0	2	0	0	0	0	0	0	2	1	0	0	0	0	0	0	0	0	0	0	0	0	0	0	0
otu47863	1	0	0	1	0	0	0	0	0	0	0	0	0	0	0	0	0	0	0	0	1	10	0	0	0	0	0	0	0	0	0	1	0	1	0	3	0	0	0	0	0	0	0	2	0	0	0	0	0
otu51592	0	0	0	0	0	0	0	0	0	0	0	0	0	2	0	0	0	0	0	0	0	0	0	0	0	0	0	1	0	0	0	0	0	0	3	0	0	0	0	0	0	0	3	0	2	4	0	2	0
otu57725	0	0	0	22	0	0	0	7	0	0	0	0	0	0	0	0	0	0	0	0	0	0	0	0	5	0	0	0	0	0	0	0	0	1	0	0	0	0	0	0	0	0	0	0	0	0	0	0	0
otu61281	0	0	0	0	0	0	0	0	0	0	0	0	0	0	0	0	22	15	0	0	0	0	0	0	0	0	0	0	0	0	0	0	0	0	0	0	0	0	0	0	0	0	0	0	0	0	0	0	0
otu62964	0	0	1	1	0	0	0	0	0	0	0	0	0	2	0	0	0	10	3	0	0	0	0	0	3	0	6	4	1	0	0	0	4	0	0	0	0	1	0	0	0	0	0	0	0	0	0	0	0
otu64287	0	0	0	0	0	0	0	0	0	0	0	0	0	0	0	0	0	0	0	0	0	0	0	0	4	0	0	0	0	0	0	0	0	0	0	0	0	0	0	0	0	0	0	0	0	0	0	0	0
otu64540	1	0	0	0	0	1	0	0	2	1	1	2	19	0	1	0	0	0	0	0	0	5	0	0	0	0	5	0	0	0	6	0	1	0	2	0	0	1	0	0	0	0	0	2	2	1	0	0	0
otu66570	0	0	0	1	0	2	0	0	0	0	0	0	1	1	1	4	0	0	0	1	1	2	0	0	0	1	5	4	0	0	1	2	0	0	0	0	0	0	0	1	1	0	2	0	0	1	1	4	0
otu68666	0	0	0	0	0	0	1	2	0	0	0	0	1	0	0	0	0	0	1	0	0	0	0	0	2	2	3	0	0	0	14	0	1	0	0	0	0	0	0	0	1	0	0	0	0	0	0	0	0
otu609	0	0	0	0	0	0	0	0	0	0	0	0	0	0	3	3	3	0	0	2	5	1	0	1	0	0	2	2	0	0	3	5	2	1	0	2	0	0	0	0	0	0	0	0	0	0	0	0	0
otu6971	0	0	0	0	5	0	0	0	0	0	0	0	0	0	0	0	0	0	4	0	0	1	1	0	0	0	0	0	0	0	0	0	0	0	0	0	0	0	0	0	0	17	0	0	0	0	0	0	0
otu7496	0	0	4	32	0	0	0	0	0	0	0	0	0	0	0	0	0	0	0	0	2	0	0	0	0	0	0	0	0	0	0	0	0	0	0	0	0	0	0	0	0	1	0	0	0	0	2	0	1
otu7777	0	2	0	0	0	0	3	0	0	12	0	0	0	0	0	0	0	11	0	0	3	0	1	0	0	0	0	0	0	0	0	0	0	0	1	1	3	0	0	0	0	1	0	1	2	0	0	0	1
otu8646	0	0	1	0	2	0	0	0	0	0	0	0	0	0	0	0	0	1	0	0	2	1	1	0	0	0	0	0	0	1	2	0	0	0	0	0	0	0	0	0	0	0	0	0	1	1	5	0	1
otu10818	0	0	2	0	1	0	0	0	0	0	0	0	0	0	1	6	8	0	1	0	0	0	0	0	0	0	0	0	0	0	0	0	0	0	0	1	0	0	0	0	0	0	1	0	0	0	0	0	0
otu12446	1	0	0	0	0	2	11	1	0	0	0	0	0	1	0	0	0	0	0	0	1	0	0	0	0	0	0	0	0	0	0	1	2	0	0	1	0	0	0	0	0	0	0	0	2	0	0	25	0
otu17185	0	0	6	1	0	0	0	1	0	8	0	0	0	1	0	1	1	0	0	0	1	0	0	0	2	0	1	0	0	0	0	0	4	0	0	0	0	0	0	0	0	0	0	0	0	0	2	0	0
otu17738	0	6	0	18	0	0	0	0	0	0	0	0	0	0	0	0	0	6	0	0	0	0	0	1	0	5	0	0	0	0	0	0	0	0	0	0	0	0	0	0	0	0	0	0	0	0	0	0	1
otu18817	0	0	0	0	0	9	18	0	0	0	0	10	0	0	0	0	0	0	0	0	3	1	0	0	0	0	0	0	0	0	0	0	4	1	0	0	0	0	0	0	0	0	0	1	0	0	0	0	0
otu23481	0	1	1	2	1	0	0	0	0	0	0	0	0	0	0	0	0	1	0	0	1	4	0	0	2	1	0	0	0	0	0	0	0	1	0	5	0	0	0	0	0	0	0	0	1	1	5	0	0
otu29048	0	3	1	0	0	0	1	0	0	0	0	1	2	0	0	4	1	0	0	0	1	0	0	0	0	0	1	0	0	0	0	0	5	1	0	0	0	0	0	0	0	3	0	0	0	0	1	0	0
otu31729	0	0	0	0	0	0	0	4	0	0	0	0	0	3	1	0	0	1	3	0	2	1	0	0	0	0	1	1	0	1	9	0	1	0	7	0	0	0	0	0	0	0	0	0	0	0	0	0	1
otu31791	0	0	0	0	2	0	0	0	0	0	0	0	0	0	0	0	0	0	0	0	0	0	0	0	0	0	0	0	0	0	0	0	0	0	0	0	0	0	0	2	0	0	0	0	0	0	0	0	0
otu32172	0	0	0	0	0	0	0	0	0	0	0	0	2	1	1	0	0	1	0	0	0	8	0	0	0	0	1	1	0	0	0	5	0	0	2	0	0	0	0	0	0	0	1	1	1	2	0	0	0
otu33983	0	1	0	0	0	0	0	0	0	1	0	0	0	0	0	3	1	0	2	0	0	0	0	0	0	2	3	2	0	0	1	4	1	0	0	0	0	0	0	0	0	0	0	0	0	0	0	2	1
otu36243	0	0	0	0	9	0	0	2	0	0	0	0	0	0	0	4	0	0	0	0	0	0	7	0	0	0	0	0	0	0	0	0	0	2	0	0	0	0	0	1	0	0	0	0	0	0	0	0	0
otu39416	0	0	0	0	0	0	0	0	0	0	0	0	0	2	1	0	0	0	0	0	0	0	0	0	0	0	0	0	0	0	2	0	0	0	0	0	0	0	0	0	0	0	1	0	26	1	0	14	0
otu40655	0	0	0	1	2	0	0	0	0	1	0	1	0	0	1	0	0	0	0	0	0	1	0	0	0	1	0	0	2	2	0	2	0	0	0	0	0	0	0	0	0	0	0	0	0	0	0	1	0
otu40895	0	1	13	1	0	0	0	0	0	0	0	0	0	0	0	0	2	2	0	0	0	0	0	1	0	0	0	0	0	0	0	0	0	0	0	0	0	0	0	0	0	0	0	0	0	0	1	0	0
otu41804	0	0	1	0	1	0	0	0	0	0	0	0	0	0	0	1	1	0	3	0	1	2	0	0	0	1	2	0	0	0	0	0	0	4	0	2	0	0	0	0	0	0	0	0	0	0	5	0	0
otu49964	0	0	0	0	1	0	0	0	0	0	0	0	0	0	1	0	0	1	18	0	1	11	0	0	2	0	0	0	0	0	0	2	0	0	0	0	0	0	0	0	0	0	0	0	0	0	0	0	2
otu50137	2	0	0	0	2	1	0	1	0	1	0	3	1	0	12	0	0	0	0	0	0	1	0	0	0	0	0	0	1	2	1	0	0	0	0	0	0	0	0	0	0	0	0	0	0	0	0	0	0
otu51468	0	0	0	0	2	2	0	1	1	0	0	1	0	0	0	0	0	0	0	0	0	0	1	0	0	0	1	0	0	1	1	0	1	0	0	4	0	0	0	0	0	0	1	0	0	0	1	0	0
otu54369	0	0	1	2	1	3	1	1	0	0	0	1	0	1	1	0	0	1	1	0	1	0	1	1	0	0	1	0	0	0	6	1	3	3	0	1	0	0	0	0	2	0	0	0	0	0	0	0	0
otu58086	0	0	0	0	1	0	0	0	0	0	0	0	0	0	7	0	0	3	7	0	0	10	0	0	5	1	0	0	0	0	0	0	0	0	0	0	0	0	0	0	0	0	0	0	0	0	0	0	0
otu63476	1	0	0	0	0	1	3	0	0	4	0	0	4	3	1	1	3	7	0	0	3	1	0	0	0	0	0	0	0	1	0	0	0	0	0	0	0	4	0	0	0	0	0	0	0	2	0	0	0
otu64277	0	0	12	3	13	6	2	0	0	0	0	4	0	0	3	0	1	0	0	0	0	0	2	0	0	0	0	0	0	0	0	0	0	0	0	0	0	0	0	0	0	1	0	0	0	0	0	0	1
otu4155	0	1	0	0	0	0	0	0	0	8	0	0	9	0	0	0	0	7	1	0	1	0	2	1	1	0	1	0	0	0	0	0	0	0	1	1	0	0	0	0	0	1	0	0	1	0	0	0	0
otu4761	0	1	0	8	0	0	0	0	0	0	0	0	0	0	0	0	0	10	0	0	0	0	1	0	0	8	0	0	0	0	0	0	0	1	0	0	0	0	0	0	2	0	0	0	0	0	0	0	0
otu4839	0	1	0	3	0	0	0	0	0	0	0	0	0	0	0	0	0	0	0	0	2	0	1	9	1	0	0	0	0	0	0	0	0	0	0	0	0	0	0	0	0	0	0	0	0	0	1	0	0
otu5280	1	1	0	1	0	11	16	1	0	0	0	6	0	0	0	0	0	0	0	0	0	0	0	0	0	0	0	0	0	0	0	0	0	0	0	0	0	0	0	0	0	0	0	0	0	0	2	0	2
otu9630	0	1	0	0	1	0	0	0	7	0	0	0	0	0	0	0	0	2	0	0	1	0	1	0	1	1	4	0	0	0	0	0	2	5	0	0	0	0	0	0	0	0	0	0	0	0	0	1	0
otu11218	0	1	0	1	9	0	0	3	0	0	0	0	0	0	0	0	4	0	0	0	0	0	0	0	0	0	0	0	0	0	0	0	0	0	0	0	0	0	0	0	0	3	0	0	0	0	0	0	0
otu12748	0	0	0	0	0	1	2	0	0	4	0	0	9	0	0	0	0	1	0	0	3	0	0	0	0	0	4	0	0	0	0	0	3	2	0	1	1	5	0	0	0	0	0	0	0	0	1	0	0
otu13157	0	0	1	0	0	0	0	5	0	2	0	1	1	0	0	0	0	0	0	0	0	0	0	0	0	1	3	6	0	0	0	0	1	0	0	0	0	2	0	0	0	0	0	0	0	0	0	1	0
otu14658	0	1	0	0	3	0	0	2	0	0	1	0	0	0	0	9	0	0	0	0	0	0	1	1	1	0	0	0	0	0	0	0	2	0	0	0	0	0	0	0	1	0	0	0	0	0	3	0	0
otu16058	0	9	0	0	17	0	0	0	0	0	0	0	0	0	0	0	0	0	1	0	0	0	10	0	1	0	0	0	0	0	0	0	0	0	0	0	0	0	0	1	0	0	0	0	0	0	2	0	0
otu19945	0	0	3	0	2	0	0	0	1	1	0	0	0	2	0	0	0	0	0	0	0	0	0	0	0	1	0	0	1	0	1	0	1	0	0	3	0	3	0	1	0	0	0	0	1	3	1	0	0
otu20303	0	0	10	0	0	0	0	2	0	0	0	0	3	0	0	0	0	0	0	0	0	0	0	2	0	5	1	0	0	0	1	0	0	9	0	0	0	0	0	0	0	8	0	0	0	0	0	0	0
otu25076	0	0	9	0	0	0	0	0	0	0	0	0	0	0	0	6	0	0	0	0	0	0	1	0	0	0	0	0	0	0	0	0	0	2	0	0	0	0	0	0	0	3	0	0	0	0	0	0	0
otu27009	0	0	1	0	1	0	0	0	0	1	0	0	0	0	0	0	0	2	0	0	0	0	1	0	0	0	0	0	0	0	0	0	1	0	0	0	0	0	0	0	0	0	0	0	2	14	0	0	0
otu30065	0	0	0	0	0	0	0	0	0	0	0	0	0	0	0	0	0	1	0	0	0	0	0	0	0	0	0	0	0	0	0	0	0	0	2	0	0	0	0	0	0	0	0	0	0	0	0	0	0
otu35601	2	0	0	0	2	2	0	1	0	1	0	6	0	1	0	0	0	1	0	0	0	2	0	0	0	0	0	3	0	0	0	0	0	0	0	0	1	0	0	3	0	5	0	1	1	1	1	0	0
otu43112	0	19	0	1	0	0	0	0	0	0	0	0	0	0	0	0	0	15	0	0	0	0	0	0	0	4	0	0	0	0	0	0	0	0	0	0	0	0	0	0	1	0	0	0	0	0	0	0	0
otu43160	0	0	6	1	1	0	0	1	2	1	1	0	0	0	0	0	0	0	0	0	0	0	0	0	0	1	3	0	3	0	2	0	0	0	0	0	0	0	0	0	0	1	0	0	1	1	0	1	0
otu47984	0	1	0	0	0	1	0	1	0	1	0	0	0	0	0	23	0	0	0	0	0	0	0	1	14	0	1	0	0	0	0	0	0	0	0	0	2	0	0	0	0	0	0	0	0	0	0	0	0
otu51363	0	0	2	1	3	1	0	0	0	4	0	4	0	0	0	0	0	0	0	0	0	1	0	0	0	3	0	0	0	1	0	0	1	4	0	0	0	0	0	6	5	0	0	0	0	0	0	0	0
otu55629	0	1	1	0	3	0	0	0	0	0	0	0	0	0	0	0	1	3	5	0	0	0	0	1	0	0	0	0	0	0	0	0	2	0	0	0	0	0	0	0	0	0	0	0	0	0	0	0	0
otu65793	0	0	0	0	4	0	0	0	0	1	0	0	0	0	0	5	0	0	1	0	0	0	1	4	1	0	1	0	1	0	0	0	1	0	0	0	0	0	0	0	0	0	0	0	0	0	0	0	0
otu785	2	0	0	0	0	0	3	0	2	2	0	3	0	0	0	0	0	1	0	0	2	0	1	0	1	0	2	1	0	0	7	3	1	0	0	0	0	0	0	0	0	0	1	4	2	1	0	3	0
otu2555	0	1	2	0	1	0	0	1	0	0	0	0	0	0	0	0	8	1	0	0	0	0	0	0	0	0	0	0	0	0	0	0	1	0	0	0	0	0	0	0	0	2	0	0	0	0	0	0	0
otu3306	0	3	1	1	0	0	3	0	0	1	0	0	1	0	0	0	1	0	0	0	0	0	0	2	2	1	2	0	0	0	0	0	0	2	0	0	0	0	0	0	0	1	0	0	0	0	0	0	0
otu15464	0	0	1	0	0	0	0	0	0	0	0	0	0	0	0	2	0	0	0	0	0	0	0	5	1	1	0	0	0	0	0	0	0	0	0	0	0	0	0	0	0	0	0	0	3	0	0	1	0
otu17544	0	5	0	20	0	0	0	0	0	0	0	0	0	0	0	0	0	0	9	0	0	0	0	6	0	0	0	0	0	0	0	0	0	0	0	0	0	0	0	0	0	0	0	0	0	0	0	0	0
otu18420	0	1	6	0	0	0	0	10	0	0	0	0	0	0	0	0	0	5	0	0	0	0	2	0	0	0	0	0	0	0	0	0	0	4	0	0	0	0	0	1	0	0	0	0	0	0	0	0	0
otu22326	0	1	0	0	0	0	0	0	0	4	0	0	0	0	0	1	0	0	2	0	0	0	2	0	0	0	12	3	0	0	0	0	1	0	0	1	1	1	0	0	0	0	0	0	0	0	0	0	0
otu25672	0	0	0	1	0	1	0	2	7	0	0	0	0	0	1	0	0	2	0	0	0	0	1	1	0	0	3	0	0	0	0	2	0	1	0	0	0	0	0	0	0	0	1	0	0	0	1	1	0
otu29258	0	0	0	0	0	0	0	0	0	0	0	0	0	0	0	0	0	0	0	0	0	0	4	0	0	0	0	0	0	0	0	0	0	0	0	0	0	0	0	0	0	0	0	0	25	0	0	0	0
otu32303	0	0	0	0	0	4	0	0	1	0	0	0	0	0	0	0	0	0	0	0	2	0	0	0	0	0	2	0	0	0	0	1	0	0	0	0	0	0	0	0	0	0	1	5	1	0	0	5	0
otu36657	0	0	0	0	1	0	0	3	0	1	0	0	0	0	0	3	0	0	1	0	0	1	0	0	1	0	2	1	0	0	0	0	0	1	0	0	0	0	0	0	1	0	0	0	0	0	4	0	0
otu37431	1	0	0	0	0	0	0	0	6	0	0	0	0	0	1	0	1	1	0	2	2	1	0	0	0	3	0	3	0	0	2	0	0	0	0	1	0	3	2	0	1	0	9	1	0	1	0	0	0
otu38575	0	0	6	10	1	0	0	0	0	1	0	0	0	0	0	0	0	0	0	0	0	0	0	0	1	1	0	0	0	0	0	0	0	1	0	0	0	0	0	0	0	0	0	0	0	0	0	0	0
otu40446	0	1	2	0	0	0	0	0	0	0	0	0	0	1	1	2	5	0	0	0	0	1	0	0	0	2	0	1	0	0	0	0	0	0	0	0	0	0	0	0	0	0	0	0	2	0	0	0	0
otu43364	0	7	2	3	0	0	0	0	0	0	0	0	0	0	0	0	0	28	0	0	0	0	0	0	0	1	0	0	0	0	0	0	0	0	0	0	0	0	0	0	8	0	0	0	0	0	0	0	0
otu47183	0	0	1	0	0	2	2	0	0	2	0	1	0	1	0	0	0	0	0	0	0	0	0	0	0	0	1	0	0	0	0	0	0	0	0	1	0	1	0	0	0	0	0	1	0	0	1	0	0
otu55323	0	0	0	0	0	0	0	0	0	0	0	0	0	0	0	0	0	0	0	0	0	0	0	0	0	0	0	0	0	0	0	0	0	0	0	0	0	0	0	0	0	0	0	20	0	0	2	3	0
otu56411	0	0	3	2	1	0	0	1	0	0	0	0	0	0	0	0	5	0	0	0	0	1	0	0	0	2	0	0	0	0	0	0	0	1	0	0	0	0	0	0	0	0	0	0	0	0	4	0	0
otu58498	0	0	0	0	0	1	1	1	0	1	0	0	0	1	0	0	0	0	0	0	0	0	1	0	2	0	0	4	0	0	0	0	1	0	0	0	3	2	0	1	1	5	0	0	0	0	0	0	0
otu65542	0	0	1	0	0	1	2	0	3	0	1	0	0	1	1	0	0	0	0	0	0	0	0	0	0	1	0	0	0	2	1	0	0	0	0	0	0	1	0	0	0	0	1	11	3	1	0	3	0
[truncated: 1,026 more rows]
[truncated: 41 more columns]
